# Supplementary material for: Synthesis, crystal structure and Hirshfeld surface analysis of a new copper(II) complex based on diethyl 2,2′-(4H-1,2,4-triazole-3,5-di­yl)di­acetate
Source: Acta Crystallogr E Crystallogr Commun. 2024 Aug 30;80(Pt 9):976–80. doi: 10.1107/S2056989024008259 (PMC11389672; doi:10.1107/S2056989024008259)
Supplement: Supplementary file 1 [file e-80-00976-sup1.cif]

##############################################################################
#                                                                            #
# This CIF contains the data in a paper accepted for publication in          #
# Acta Crystallographica Section E. It conforms to the requirements of       #
# Notes for Authors for Acta Crystallographica Section E, and has been       #
# peer reviewed under the auspices of the IUCr Commission on Journals.       #
#                                                                            #
# Full details of the Crystallographic Information File format               #
# are given in the paper "The Crystallographic Information File (CIF):       #
# a New Standard Archive File for Crystallography" by S. R. Hall, F. H.      #
# Allen and I. D. Brown [Acta Cryst. (1991), A47, 655-685].                  #
#                                                                            #
# The current version of the core CIF dictionary is obtainable from          #
# ftp://ftp.iucr.org/pub/cif_core.dic.                                       #
#                                                                            #
# Software is freely available for graphical display of the structure(s)     #
# in this CIF. For information consult the CIF software page                 #
# http://www.iucr.org/resources/cif/software.                                #
#                                                                            #
# This file may be used for bona fide research purposes within the           #
# scientific community so long as proper attribution is given to the journal # 
# article from which it was obtained.                                        #
#                                                                            #
##############################################################################
data_I
_audit_creation_method
;
Olex2 1.5
(compiled 2024.02.16 svn.r378c4104 for OlexSys, GUI svn.r6928)
;
_journal_date_recd_electronic     2024-07-15
_journal_date_accepted     2024-08-21
_journal_name_full     'Acta Crystallographica, Section E'
_journal_year     2024
_journal_volume     80
_journal_issue      1
_journal_page_first     0
_journal_page_last     0
_journal_paper_category     GM
_journal_paper_doi     10.1107/S2056989024008259
_journal_coeditor_code     OI2010
_publ_contact_author_name     'Oleksandr S. Vynohradov'
_publ_contact_author_address
;
Department of Chemistry, Taras Shevchenko National University of Kyiv,
Volodymyrska str. 64/13, 01601 Kyiv,
Ukraine
;
_publ_contact_author_email     'oleksandr.vynohradov@knu.ua'
_publ_contact_author_fax     '+380 44 2393201'
_publ_contact_author_phone     '+380 44 2393201'
_publ_section_title
;
Synthesis, crystal structure and Hirshfeld surface analysis of a new copper(II)
complex based on diethyl 2,2'-(4<i>H</i>-1,2,4-triazole-3,5-diyl)diacetate
;
loop_
    _publ_author_name
    _publ_author_footnote
    _publ_author_address
    'Vynohradov, Oleksandr S.' .
;
Department of Chemistry, Taras Shevchenko National University of Kyiv,
Volodymyrska str. 64/13, 01601 Kyiv,
Ukraine
;
    'Vashchenko, Oleksandr V.' .
;
Department of Chemistry, Taras Shevchenko National University of Kyiv,
Volodymyrska str. 64/13, 01601 Kyiv,
Ukraine
;
    'Khomenko, Dmytro M.'
;
Additional address: Enamine Ltd., Winston Churchill Street 78, Kyiv 02094,
Ukraine.
;
;
Department of Chemistry, Taras Shevchenko National University of Kyiv,
Volodymyrska str. 64/13, 01601 Kyiv,
Ukraine
;
    'Doroshchuk, Roman O.'
;
Additional address: Enamine Ltd., Winston Churchill Street 78, Kyiv 02094,
Ukraine.
;
;
Department of Chemistry, Taras Shevchenko National University of Kyiv,
Volodymyrska str. 64/13, 01601 Kyiv,
Ukraine
;
    'Raspertova, Ilona V.' .
;
Department of Chemistry, Taras Shevchenko National University of Kyiv,
Volodymyrska str. 64/13, 01601 Kyiv,
Ukraine
;
    'Lampeka, Rostyslav D.' .
;
Department of Chemistry, Taras Shevchenko National University of Kyiv,
Volodymyrska str. 64/13, 01601 Kyiv,
Ukraine
;
    'Stoica, Alexandru-Constantin' .
;
\#8220;PetruPoni\#8221; Institute of Macromolecular Chemistry, Aleea Gr.
Ghica Voda 41A,
700487 Iasi,
Romania
;
_publ_section_synopsis
;
The synthesis and crystal structure of a new dinuclear copper(II) complex based
on ethyl 2,2\\u008242-(1<i>H</i>-1,2,4-triazole-3,5-diyl)-diacetate is
reported. Additionally, the results of a Hirshfeld surface analysis of
[Cu~2~(C~6~H~5~N~3~O~4~)~2~(H~2~O)~4~]\\cdot2H~2~O are described.
;
_chemical_name_systematic
;
Bis[\m-2,2'-(4<i>H</i>-1,2,4-triazole-3,5-diyl)diacetato]bis[diaquacopper(II)]
dihydrate
;
_chemical_name_common     ?
_chemical_formula_moiety     'C12 H18 Cu2 N6 O12, 2(H2 O)'
_chemical_formula_sum     'C12 H22 Cu2 N6 O14'
_chemical_formula_iupac     '[Cu2 (C6 H5 N3 O4)2 (H2 O)4], 2H2 O'
_chemical_formula_weight     601.44
_chemical_melting_point     ?
_space_group_crystal_system     monoclinic
_space_group_name_H-M_alt     'P 1 21/n 1'
_space_group_name_Hall     '-P 2yn'
loop_
    _space_group_symop_operation_xyz
    'x, y, z'
    '-x+1/2, y+1/2, -z+1/2'
    '-x, -y, -z'
    'x-1/2, -y-1/2, z-1/2'
_cell_length_a     6.5176(13)
_cell_length_b     9.4854(19)
_cell_length_c     15.967(2)
_cell_angle_alpha     90
_cell_angle_beta     93.035(15)
_cell_angle_gamma     90
_cell_volume     985.7(3)
_cell_formula_units_Z     2
_cell_measurement_reflns_used     833
_cell_measurement_theta_min     2.4760
_cell_measurement_theta_max     28.2740
_cell_measurement_temperature     200.00(10)
loop_
    _twin_individual_id
    _twin_individual_mass_fraction_refined
    1 0.4944(14)
    2 0.5056(14)
_exptl_crystal_description     prism
_exptl_crystal_colour     'clear intense green'
_exptl_crystal_size_max     0.56
_exptl_crystal_size_mid     0.37
_exptl_crystal_size_min     0.33
_exptl_crystal_size_rad     0.219
_exptl_crystal_density_diffrn     2.026
_exptl_crystal_density_meas     ?
_exptl_crystal_density_method     ?
_exptl_crystal_F_000     612
loop_
    _exptl_crystal_face_index_h
    _exptl_crystal_face_index_k
    _exptl_crystal_face_index_l
    _exptl_crystal_face_perp_dist
    0 -13 3 0.1836
    0 -13 -3 0.1836
    3 0 -13 0.1836
    3 0 13 0.1836
    -3 0 -13 0.1836
    -3 0 13 0.1836
    0 -3 -13 0.1836
    0 -3 13 0.1836
    0 3 -13 0.1836
    0 3 13 0.1836
    9 0 -4 0.2925
    -9 0 4 0.2941
    0 13 -1 0.1404
_exptl_absorpt_coefficient_mu     2.249
_exptl_absorpt_correction_type     sphere
_exptl_absorpt_process_details
;
(CrysAlisPro; Rigaku OD, 2024)
;
_exptl_absorpt_correction_T_min     0.48774
_exptl_absorpt_correction_T_max     0.49754
_diffrn_ambient_temperature     200.15
_diffrn_source     ?
_diffrn_radiation_type     MoK\a
_diffrn_radiation_wavelength     0.71073
_diffrn_measurement_device_type     'Xcalibur, Eos'
_diffrn_measurement_device     'four-circle diffractometer'
_diffrn_measurement_method     '\w scans'
_diffrn_detector_area_resol_mean     16.1593
_diffrn_reflns_number     2569
_diffrn_reflns_av_R_equivalents     0.053
_diffrn_reflns_av_unetI/netI     0.0751
_diffrn_reflns_theta_min     2.498
_diffrn_reflns_theta_max     29.175
_diffrn_reflns_theta_full     25.242
_diffrn_measured_fraction_theta_max     0.854
_diffrn_measured_fraction_theta_full     0.996
_diffrn_reflns_limit_h_min     -8
_diffrn_reflns_limit_h_max     8
_diffrn_reflns_limit_k_min     -12
_diffrn_reflns_limit_k_max     12
_diffrn_reflns_limit_l_min     -21
_diffrn_reflns_limit_l_max     21
_refine_special_details
;
 Refined as a 2-component twin.
;
_reflns_number_total     2569
_reflns_number_gt     1969
_reflns_threshold_expression     'I > 2\s(I)'
_refine_ls_structure_factor_coef     Fsqd
_refine_ls_matrix_type     full
_refine_ls_R_factor_all     0.0572
_refine_ls_R_factor_gt     0.0410
_refine_ls_wR_factor_gt     0.0912
_refine_ls_wR_factor_ref     0.0957
_refine_ls_goodness_of_fit_ref     1.004
_refine_ls_restrained_S_all     1.001
_refine_ls_number_reflns     2569
_refine_ls_number_parameters     159
_refine_ls_number_restraints     18
_refine_ls_hydrogen_treatment     constr
_refine_ls_weighting_scheme     calc
_refine_ls_weighting_details
                      'w=1/[\s^2^(Fo^2^)+(0.0483P)^2^] where P=(Fo^2^+2Fc^2^)/3'
_atom_sites_solution_hydrogens     mixed
_atom_sites_solution_primary     direct
_atom_sites_solution_secondary     ?
_refine_ls_shift/su_max     0.001
_refine_ls_shift/su_mean     0.000
_refine_diff_density_max     0.633
_refine_diff_density_min     -0.532
_refine_ls_extinction_method     none
_refine_ls_extinction_coef     .
loop_
    _atom_type_symbol
    _atom_type_description
    _atom_type_scat_dispersion_real
    _atom_type_scat_dispersion_imag
    _atom_type_scat_source
    'C' 'C' 0.0033 0.0016
                         'International Tables Vol C Tables 4.2.6.8 and 6.1.1.4'
    'H' 'H' 0.0000 0.0000
                         'International Tables Vol C Tables 4.2.6.8 and 6.1.1.4'
    'Cu' 'Cu' 0.3201 1.2651
                         'International Tables Vol C Tables 4.2.6.8 and 6.1.1.4'
    'N' 'N' 0.0061 0.0033
                         'International Tables Vol C Tables 4.2.6.8 and 6.1.1.4'
    'O' 'O' 0.0106 0.0060
                         'International Tables Vol C Tables 4.2.6.8 and 6.1.1.4'
_computing_data_collection
                           'CrysAlisPro system (CCD 38.41 (release 15-09-2015))'
_computing_cell_refinement
;
CrysAlisPro 1.171.43.126a (Rigaku OD, 2024)
;
_computing_data_reduction
;
CrysAlisPro 1.171.43.126a (Rigaku OD, 2024)
;
_computing_structure_solution
;
SHELXS  (Sheldrick, 2008)
;
_computing_structure_refinement
;
<i>SHELXL2018/3</i> (Sheldrick, 2015)
;
_computing_molecular_graphics
;
Olex2 1.5 (Dolomanov <i>et al.</i>,  2009)
;
_computing_publication_material
;
Olex2 1.5 (Dolomanov <i>et al.</i>,  2009)
;
loop_
    _atom_site_type_symbol
    _atom_site_label
    _atom_site_fract_x
    _atom_site_fract_y
    _atom_site_fract_z
    _atom_site_U_iso_or_equiv
    _atom_site_adp_type
    _atom_site_calc_flag
    _atom_site_occupancy
    _atom_site_disorder_assembly
    _atom_site_disorder_group
    Cu Cu1 0.48120(9) 0.59062(7) 0.61179(3) 0.01441(17) Uani d 1 . .
    O O1 0.4081(5) 0.7706(4) 0.66289(18) 0.0196(8) Uani d 1 . .
    O O1W 0.8274(4) 0.6812(4) 0.57854(18) 0.0176(8) Uani d 1 . .
    H H1WA 0.849334 0.760096 0.605348 0.026 Uiso d 1 . .
    H H1WB 0.826653 0.704497 0.525777 0.026 Uiso d 1 . .
    O O2 0.3198(5) 0.9950(4) 0.67791(19) 0.0167(8) Uani d 1 . .
    O O2W 0.1424(5) 0.4979(4) 0.65012(18) 0.0220(8) Uani d 1 . .
    H H2WA 0.058325 0.553892 0.624170 0.033 Uiso d 1 . .
    H H2WB 0.134335 0.500812 0.704360 0.033 Uiso d 1 . .
    O O3 0.3906(5) 0.4446(3) 0.27539(18) 0.0181(8) Uani d 1 . .
    O O3W 0.8739(6) 0.7755(4) 0.4147(2) 0.0255(9) Uani d 1 . .
    H H3WA 0.888191 0.700243 0.386753 0.038 Uiso d 1 . .
    H H3WB 0.812698 0.836952 0.383823 0.038 Uiso d 1 . .
    O O4 0.3227(4) 0.5597(3) 0.15734(18) 0.0148(8) Uani d 1 . .
    N N1 0.3931(5) 0.6605(4) 0.4985(2) 0.0110(9) Uani d 1 . .
    N N2 0.4400(5) 0.6031(4) 0.42206(19) 0.0104(8) Uani d 1 . .
    N N3 0.3370(5) 0.8181(4) 0.4021(2) 0.0115(9) Uani d 1 . .
    H H3 0.302775 0.898014 0.377062 0.014 Uiso calc 1 . .
    C C1 0.3396(6) 0.8877(6) 0.6350(3) 0.0114(11) Uani d 1 . .
    C C2 0.2603(7) 0.8982(5) 0.5444(3) 0.0190(12) Uani d 1 . .
    H H2A 0.108417 0.894494 0.543222 0.023 Uiso calc 1 . .
    H H2B 0.298467 0.992262 0.523253 0.023 Uiso calc 1 . .
    C C3 0.3309(6) 0.7904(6) 0.4839(3) 0.0112(11) Uani d 1 . .
    C C4 0.4041(6) 0.7029(5) 0.3657(3) 0.0126(11) Uani d 1 . .
    C C5 0.4403(7) 0.6970(5) 0.2737(3) 0.0134(11) Uani d 1 . .
    H H5A 0.587709 0.714517 0.265692 0.016 Uiso calc 1 . .
    H H5B 0.360820 0.773275 0.244772 0.016 Uiso calc 1 . .
    C C6 0.3793(6) 0.5556(6) 0.2329(3) 0.0145(12) Uani d 1 . .
loop_
    _atom_site_aniso_label
    _atom_site_aniso_U_11
    _atom_site_aniso_U_22
    _atom_site_aniso_U_33
    _atom_site_aniso_U_12
    _atom_site_aniso_U_13
    _atom_site_aniso_U_23
    Cu1 0.0258(3) 0.0090(3) 0.0082(2) 0.0024(3) -0.0025(2) 0.0000(3)
    O1 0.0343(19) 0.0125(18) 0.0119(15) 0.0043(18) 0.0005(15) -0.0056(15)
    O1W 0.0274(17) 0.013(2) 0.0122(15) -0.0017(18) -0.0028(13) -0.0004(17)
    O2 0.0299(18) 0.0093(19) 0.0107(16) 0.0032(18) 0.0007(14) -0.0018(15)
    O2W 0.0337(19) 0.019(2) 0.0129(16) 0.012(2) -0.0023(14) 0.0013(17)
    O3 0.034(2) 0.008(2) 0.0124(16) -0.0008(17) -0.0041(14) 0.0030(15)
    O3W 0.038(2) 0.017(2) 0.0212(17) 0.000(2) -0.0018(16) -0.0045(19)
    O4 0.0280(17) 0.010(2) 0.0061(15) -0.0003(16) -0.0051(12) 0.0013(15)
    N1 0.0183(19) 0.008(2) 0.0063(17) -0.0002(19) -0.0012(15) 0.0007(17)
    N2 0.0103(16) 0.015(2) 0.0066(14) 0.003(2) 0.0029(14) -0.0029(19)
    N3 0.019(2) 0.008(2) 0.0077(18) 0.0014(19) -0.0009(15) 0.0053(18)
    C1 0.013(2) 0.017(3) 0.0041(19) -0.003(2) 0.0056(16) 0.000(2)
    C2 0.026(3) 0.013(3) 0.018(2) 0.005(3) 0.0021(18) -0.001(3)
    C3 0.014(2) 0.012(3) 0.007(2) 0.000(2) -0.0001(17) 0.004(2)
    C4 0.014(2) 0.013(3) 0.012(2) -0.003(2) 0.0015(18) 0.003(2)
    C5 0.019(2) 0.010(3) 0.011(2) 0.001(2) -0.0012(19) -0.001(2)
    C6 0.011(2) 0.018(3) 0.016(2) 0.004(2) 0.0031(17) -0.001(2)
_geom_special_details
;
 All esds (except the esd in the dihedral angle between two l.s. planes)
 are estimated using the full covariance matrix.  The cell esds are taken
 into account individually in the estimation of esds in distances, angles
 and torsion angles; correlations between esds in cell parameters are only
 used when they are defined by crystal symmetry.  An approximate (isotropic)
 treatment of cell esds is used for estimating esds involving l.s. planes.
;
loop_
    _geom_bond_atom_site_label_1
    _geom_bond_atom_site_label_2
    _geom_bond_site_symmetry_2
    _geom_bond_distance
    _geom_bond_publ_flag
    Cu1 O1 . 1.962(3) ?
    Cu1 O1W . 2.497(3) ?
    Cu1 O2W . 2.484(3) ?
    Cu1 O3 3_666 1.974(3) ?
    Cu1 N1 . 1.982(3) ?
    Cu1 N2 3_666 1.990(4) ?
    O1 C1 . 1.269(5) ?
    O1W H1WA . 0.8703 ?
    O1W H1WB . 0.8707 ?
    O2 C1 . 1.238(5) ?
    O2W H2WA . 0.8546 ?
    O2W H2WB . 0.8709 ?
    O3 C6 . 1.253(5) ?
    O3W H3WA . 0.8491 ?
    O3W H3WB . 0.8489 ?
    O4 C6 . 1.243(5) ?
    N1 N2 . 1.385(4) ?
    N1 C3 . 1.314(6) ?
    N2 C4 . 1.319(5) ?
    N3 H3 . 0.8800 ?
    N3 C3 . 1.336(5) ?
    N3 C4 . 1.323(6) ?
    C1 C2 . 1.514(6) ?
    C2 H2A . 0.9900 ?
    C2 H2B . 0.9900 ?
    C2 C3 . 1.495(6) ?
    C4 C5 . 1.502(5) ?
    C5 H5A . 0.9900 ?
    C5 H5B . 0.9900 ?
    C5 C6 . 1.534(6) ?
loop_
    _geom_angle_atom_site_label_1
    _geom_angle_atom_site_label_2
    _geom_angle_atom_site_label_3
    _geom_angle_site_symmetry_1
    _geom_angle_site_symmetry_3
    _geom_angle
    _geom_angle_publ_flag
    O1 Cu1 O1W . . 91.79(13) ?
    O1 Cu1 O2W . . 88.11(12) ?
    O1 Cu1 O3 . 3_666 82.43(13) ?
    O1 Cu1 N1 . . 91.35(14) ?
    O1 Cu1 N2 . 3_666 171.18(13) ?
    O2W Cu1 O1W . . 177.86(9) ?
    O3 Cu1 O1W 3_666 . 84.77(12) ?
    O3 Cu1 O2W 3_666 . 93.10(12) ?
    O3 Cu1 N1 3_666 . 167.83(15) ?
    O3 Cu1 N2 3_666 3_666 89.34(13) ?
    N1 Cu1 O1W . . 84.98(13) ?
    N1 Cu1 O2W . . 97.16(13) ?
    N1 Cu1 N2 . 3_666 97.31(14) ?
    N2 Cu1 O1W 3_666 . 90.61(13) ?
    N2 Cu1 O2W 3_666 . 89.17(13) ?
    C1 O1 Cu1 . . 134.8(3) ?
    Cu1 O1W H1WA . . 108.5 ?
    Cu1 O1W H1WB . . 109.5 ?
    H1WA O1W H1WB . . 104.5 ?
    Cu1 O2W H2WA . . 102.5 ?
    Cu1 O2W H2WB . . 109.6 ?
    H2WA O2W H2WB . . 113.0 ?
    C6 O3 Cu1 . 3_666 130.3(3) ?
    H3WA O3W H3WB . . 109.5 ?
    N2 N1 Cu1 . . 127.3(3) ?
    C3 N1 Cu1 . . 123.1(3) ?
    C3 N1 N2 . . 107.0(4) ?
    N1 N2 Cu1 . 3_666 132.4(3) ?
    C4 N2 Cu1 . 3_666 121.1(3) ?
    C4 N2 N1 . . 106.2(4) ?
    C3 N3 H3 . . 126.4 ?
    C4 N3 H3 . . 126.4 ?
    C4 N3 C3 . . 107.1(4) ?
    O1 C1 C2 . . 119.3(4) ?
    O2 C1 O1 . . 124.8(4) ?
    O2 C1 C2 . . 115.8(5) ?
    C1 C2 H2A . . 107.8 ?
    C1 C2 H2B . . 107.8 ?
    H2A C2 H2B . . 107.1 ?
    C3 C2 C1 . . 118.1(4) ?
    C3 C2 H2A . . 107.8 ?
    C3 C2 H2B . . 107.8 ?
    N1 C3 N3 . . 109.5(4) ?
    N1 C3 C2 . . 129.0(4) ?
    N3 C3 C2 . . 121.5(4) ?
    N2 C4 N3 . . 110.2(4) ?
    N2 C4 C5 . . 127.5(4) ?
    N3 C4 C5 . . 122.2(4) ?
    C4 C5 H5A . . 108.9 ?
    C4 C5 H5B . . 108.9 ?
    C4 C5 C6 . . 113.5(4) ?
    H5A C5 H5B . . 107.7 ?
    C6 C5 H5A . . 108.9 ?
    C6 C5 H5B . . 108.9 ?
    O3 C6 C5 . . 119.8(4) ?
    O4 C6 O3 . . 123.9(5) ?
    O4 C6 C5 . . 116.2(4) ?
loop_
    _geom_torsion_atom_site_label_1
    _geom_torsion_atom_site_label_2
    _geom_torsion_atom_site_label_3
    _geom_torsion_atom_site_label_4
    _geom_torsion_site_symmetry_1
    _geom_torsion_site_symmetry_2
    _geom_torsion_site_symmetry_3
    _geom_torsion_site_symmetry_4
    _geom_torsion
    _geom_torsion_publ_flag
    Cu1 O1 C1 O2 . . . . -173.2(3) ?
    Cu1 O1 C1 C2 . . . . 11.6(7) ?
    Cu1 O3 C6 O4 3_666 . . . 168.2(3) ?
    Cu1 O3 C6 C5 3_666 . . . -11.0(6) ?
    Cu1 N1 N2 Cu1 . . . 3_666 24.3(5) ?
    Cu1 N1 N2 C4 . . . . -161.7(3) ?
    Cu1 N1 C3 N3 . . . . 162.8(3) ?
    Cu1 N1 C3 C2 . . . . -17.6(7) ?
    Cu1 N2 C4 N3 3_666 . . . 174.4(3) ?
    Cu1 N2 C4 C5 3_666 . . . -8.4(6) ?
    O1 C1 C2 C3 . . . . -21.3(6) ?
    O2 C1 C2 C3 . . . . 163.0(4) ?
    N1 N2 C4 N3 . . . . -0.4(5) ?
    N1 N2 C4 C5 . . . . 176.8(4) ?
    N2 N1 C3 N3 . . . . -0.2(5) ?
    N2 N1 C3 C2 . . . . 179.4(4) ?
    N2 C4 C5 C6 . . . . 41.1(6) ?
    N3 C4 C5 C6 . . . . -142.1(4) ?
    C1 C2 C3 N1 . . . . 26.4(7) ?
    C1 C2 C3 N3 . . . . -154.0(4) ?
    C3 N1 N2 Cu1 . . . 3_666 -173.6(3) ?
    C3 N1 N2 C4 . . . . 0.4(5) ?
    C3 N3 C4 N2 . . . . 0.2(5) ?
    C3 N3 C4 C5 . . . . -177.1(4) ?
    C4 N3 C3 N1 . . . . 0.0(5) ?
    C4 N3 C3 C2 . . . . -179.7(4) ?
    C4 C5 C6 O3 . . . . -30.0(6) ?
    C4 C5 C6 O4 . . . . 150.8(4) ?
loop_
    _geom_hbond_atom_site_label_D
    _geom_hbond_atom_site_label_H
    _geom_hbond_atom_site_label_A
    _geom_hbond_site_symmetry_A
    _geom_hbond_distance_DH
    _geom_hbond_distance_HA
    _geom_hbond_distance_DA
    _geom_hbond_angle_DHA
    _geom_hbond_publ_flag
    O1W H1WA O4 4_676 0.87 1.91 2.762(5) 165.0 yes
    O1W H1WB O3W . 0.87 1.94 2.797(5) 168.9 yes
    O2W H2WA O1W 1_455 0.85 2.03 2.880(4) 170.4 yes
    O2W H2WB O2 2_546 0.87 1.89 2.744(4) 167.0 yes
    N3 H3 O4 2 0.88 1.81 2.670(5) 165.3 yes
    C5 H5B O3 2 0.99 2.32 3.257(6) 157.8 yes
_shelx_space_group_comment
;
The symmetry employed for this shelxl refinement is uniquely defined
by the following loop, which should always be used as a source of
symmetry information in preference to the above space-group names.
They are only intended as comments.
;
_shelx_estimated_absorpt_T_min     0.366
_shelx_estimated_absorpt_T_max     0.524
_shelx_hkl_file
;
   0   0   2 3268.51 130.253  -2
   0   0  -2 3268.51 130.253   1
   0   0   4 630090. 2229.83  -2
   0   0  -4 630090. 2229.83   1
   0   0  -6 40724.4 727.684  -2
   0   0   6 40724.4 727.684   1
   0   0   8 195169. 1643.71  -2
   0   0  -8 195169. 1643.71   1
   0   0 -10 45448.0 622.220  -2
   0   0  10 45448.0 622.220   1
   0   0  12 9803.07 434.281  -2
   0   0 -12 9803.07 434.281   1
   0   0  14 14787.1 2510.39  -2
   0   0 -14 14787.1 2510.39   1
   0   0  16 4495.99 850.290  -2
   0   0 -16 4495.99 850.290   1
   0   0  18 57359.3 5040.28  -2
   0   0 -18 57359.3 5040.28   1
   0   0  20 1565.26 971.955  -2
   0   0 -20 1565.26 971.955   1
   0  -1   1 109995. 491.839  -2
   0   1  -1 109995. 491.839   1
   0   1   2 76040.0 497.461  -2
   0  -1  -2 76040.0 497.461   1
   0   1   3 9986.71 214.586  -2
   0  -1  -3 9986.71 214.586   1
   0   1  -4 23080.7 266.561  -2
   0  -1   4 23080.7 266.561   1
   0   1   5 239569. 672.176  -2
   0  -1  -5 239569. 672.176   1
   0   1  -6 24685.8 298.457  -2
   0  -1   6 24685.8 298.457   1
   0   1  -7 3851.43 261.120  -2
   0  -1   7 3851.43 261.120   1
   0   1  -8 10004.3 820.096  -2
   0  -1   8 10004.3 820.096   1
   0   1   9 282582. 2151.69  -2
   0  -1  -9 282582. 2151.69   1
   0   1  10 2451.24 443.182  -2
   0  -1 -10 2451.24 443.182   1
   0  -1  11 92.4876 456.786  -2
   0   1 -11 92.4876 456.786   1
   0   1 -12 1321.07 207.440  -2
   0  -1  12 1321.07 207.440   1
   0  -1  13 13292.5 768.580  -2
   0   1 -13 13292.5 768.580   1
   0   1 -14 9384.93 711.293  -2
   0  -1  14 9384.93 711.293   1
   0   1  15 127.524 968.200  -2
   0  -1 -15 127.524 968.200   1
   0   1  16 40381.5 2303.86  -2
   0  -1 -16 40381.5 2303.86   1
   0   1  17 14190.6 2043.67  -2
   0  -1 -17 14190.6 2043.67   1
   0   1  18 1281.79 1559.13  -2
   0  -1 -18 1281.79 1559.13   1
   0   1  19 17082.9 1222.18  -2
   0  -1 -19 17082.9 1222.18   1
   0   1  20 14759.3 1248.39  -2
   0  -1 -20 14759.3 1248.39   1
   0   1  21 14584.9 1463.14  -2
   0  -1 -21 14584.9 1463.14   1
   0  -2   0 13586.2 333.667  -2
   0   2   0 13586.2 333.667   1
   0  -2  -1 9575.61 182.485  -2
   0   2   1 9575.61 182.485   1
   0  -2  -2 183036. 1169.58  -2
   0   2   2 183036. 1169.58   1
   0  -2  -3 199603. 1391.69  -2
   0   2   3 199603. 1391.69   1
   0  -2  -4 27331.0 588.280  -2
   0   2   4 27331.0 588.280   1
   0   2   5 729.802 94.8580  -2
   0  -2  -5 729.802 94.8580   1
   0   2   6 20300.3 332.723  -2
   0  -2  -6 20300.3 332.723   1
   0   2   7 328030. 1302.02  -2
   0  -2  -7 328030. 1302.02   1
   0   2   8 3719.03 354.483  -2
   0  -2  -8 3719.03 354.483   1
   0   2   9 32706.0 917.963  -2
   0  -2  -9 32706.0 917.963   1
   0   2  10 6308.82 1117.32  -2
   0  -2 -10 6308.82 1117.32   1
   0   2  11 165669. 4414.57  -2
   0  -2 -11 165669. 4414.57   1
   0   2  12 23894.2 1942.70  -2
   0  -2 -12 23894.2 1942.70   1
   0   2  13 26280.2 2177.58  -2
   0  -2 -13 26280.2 2177.58   1
   0   2  14 21375.9 2128.80  -2
   0  -2 -14 21375.9 2128.80   1
   0   2  15 42153.3 2874.45  -2
   0  -2 -15 42153.3 2874.45   1
   0   2  16 742.608 1537.68  -2
   0  -2 -16 742.608 1537.68   1
   0   2  17 16376.9 2337.65  -2
   0  -2 -17 16376.9 2337.65   1
   0   2  18 15428.0 1184.95  -2
   0  -2 -18 15428.0 1184.95   1
   0   2  19 21432.9 2778.93  -2
   0  -2 -19 21432.9 2778.93   1
   0   2  20 276.202 945.986  -2
   0  -2 -20 276.202 945.986   1
   0   2  21 27841.9 4654.67  -2
   0  -2 -21 27841.9 4654.67   1
   0  -3   1 10205.3 272.886  -2
   0   3  -1 10205.3 272.886   1
   0  -3   2 602349. 2407.07  -2
   0   3  -2 602349. 2407.07   1
   0  -3   3 706.020 236.493  -2
   0   3  -3 706.020 236.493   1
   0  -3  -4 9337.72 730.710  -2
   0   3   4 9337.72 730.710   1
   0   3   5 13544.5 534.493  -2
   0  -3  -5 13544.5 534.493   1
   0  -3  -6 98399.5 725.661  -2
   0   3   6 98399.5 725.661   1
   0   3  -7 3418.46 178.488  -2
   0  -3   7 3418.46 178.488   1
   0   3   8 86076.6 1314.58  -2
   0  -3  -8 86076.6 1314.58   1
   0   3   9 1403.52 340.959  -2
   0  -3  -9 1403.52 340.959   1
   0   3  10 242113. 2346.27  -2
   0  -3 -10 242113. 2346.27   1
   0   3  11 6982.28 991.336  -2
   0  -3 -11 6982.28 991.336   1
   0   3  12 32740.9 2333.20  -2
   0  -3 -12 32740.9 2333.20   1
   0   3  13-64.9135 1165.78  -2
   0  -3 -13-64.9135 1165.78   1
   0   3  14 3808.58 1409.40  -2
   0  -3 -14 3808.58 1409.40   1
   0   3  15 1687.00 695.326  -2
   0  -3 -15 1687.00 695.326   1
   0   3  16 68528.3 3871.09  -2
   0  -3 -16 68528.3 3871.09   1
   0   3  17 20038.0 1251.87  -2
   0  -3 -17 20038.0 1251.87   1
   0   3  18 973.833 1691.56  -2
   0  -3 -18 973.833 1691.56   1
   0   3  19 3041.42 1972.07  -2
   0  -3 -19 3041.42 1972.07   1
   0   3  20 15620.3 2718.02  -2
   0  -3 -20 15620.3 2718.02   1
   0  -4   0 1566.41 224.753  -2
   0   4   0 1566.41 224.753   1
   0   4  -1 23123.7 382.368  -2
   0  -4   1 23123.7 382.368   1
   0  -4   2 123953. 1254.16  -2
   0   4  -2 123953. 1254.16   1
   0  -4   3 13001.9 512.628  -2
   0   4  -3 13001.9 512.628   1
   0   4   4 30907.7 792.678  -2
   0  -4  -4 30907.7 792.678   1
   0   4   5 48471.0 2957.16  -2
   0  -4  -5 48471.0 2957.16   1
   0   4   6 108610. 4472.43  -2
   0  -4  -6 108610. 4472.43   1
   0  -4   7 92615.5 2104.89  -2
   0   4  -7 92615.5 2104.89   1
   0   4   8 68115.8 1818.56  -2
   0  -4  -8 68115.8 1818.56   1
   0   4   9 19679.0 868.342  -2
   0  -4  -9 19679.0 868.342   1
   0   4  10 45021.4 2581.43  -2
   0  -4 -10 45021.4 2581.43   1
   0   4  11 113747. 1964.54  -2
   0  -4 -11 113747. 1964.54   1
   0   4  12 44950.7 2785.54  -2
   0  -4 -12 44950.7 2785.54   1
   0   4  13 7141.33 1574.20  -2
   0  -4 -13 7141.33 1574.20   1
   0   4  14 13105.9 1990.27  -2
   0  -4 -14 13105.9 1990.27   1
   0   4  15 44048.8 3110.87  -2
   0  -4 -15 44048.8 3110.87   1
   0   4  16 12095.4 2189.59  -2
   0  -4 -16 12095.4 2189.59   1
   0   4  17 17989.6 1246.11  -2
   0  -4 -17 17989.6 1246.11   1
   0   4  18 11771.0 1216.51  -2
   0  -4 -18 11771.0 1216.51   1
   0   4  19 25528.8 3044.88  -2
   0  -4 -19 25528.8 3044.88   1
   0   4  20 3475.11 3489.81  -2
   0  -4 -20 3475.11 3489.81   1
   0   5  -1 93253.4 2845.43  -2
   0  -5   1 93253.4 2845.43   1
   0   5  -2 69785.3 1206.87  -2
   0  -5   2 69785.3 1206.87   1
   0   5   3 22560.8 786.799  -2
   0  -5  -3 22560.8 786.799   1
   0   5   4 53252.8 3298.01  -2
   0  -5  -4 53252.8 3298.01   1
   0   5   5 138130. 5259.56  -2
   0  -5  -5 138130. 5259.56   1
   0   5   6 1222.14 1211.44  -2
   0  -5  -6 1222.14 1211.44   1
   0   5   7 938.110 1295.20  -2
   0  -5  -7 938.110 1295.20   1
   0   5   8 1677.95 612.884  -2
   0  -5  -8 1677.95 612.884   1
   0   5   9 101147. 2421.83  -2
   0  -5  -9 101147. 2421.83   1
   0   5  10 13778.7 2446.81  -2
   0  -5 -10 13778.7 2446.81   1
   0   5  11 97336.9 3965.81  -2
   0  -5 -11 97336.9 3965.81   1
   0   5  12 390.633 488.967  -2
   0  -5 -12 390.633 488.967   1
   0   5  13 81556.8 1925.00  -2
   0  -5 -13 81556.8 1925.00   1
   0   5  14 4409.62 1677.20  -2
   0  -5 -14 4409.62 1677.20   1
   0   5  15 28701.4 2814.79  -2
   0  -5 -15 28701.4 2814.79   1
   0   5  16 30232.8 2978.41  -2
   0  -5 -16 30232.8 2978.41   1
   0   5  17 32289.9 1576.21  -2
   0  -5 -17 32289.9 1576.21   1
   0   5  18 277.226 1995.79  -2
   0  -5 -18 277.226 1995.79   1
   0   5  19 10528.0 2676.37  -2
   0  -5 -19 10528.0 2676.37   1
   0   6   0 107271. 4787.24  -2
   0  -6   0 107271. 4787.24   1
   0   6  -1 9092.10 620.792  -2
   0  -6   1 9092.10 620.792   1
   0   6   2-261.631 846.710  -2
   0  -6  -2-261.631 846.710   1
   0   6   3 15017.8 2127.06  -2
   0  -6  -3 15017.8 2127.06   1
   0   6   4 112600. 1813.75  -2
   0  -6  -4 112600. 1813.75   1
   0   6   5 63445.6 3981.78  -2
   0  -6  -5 63445.6 3981.78   1
   0   6   6 59600.3 3996.10  -2
   0  -6  -6 59600.3 3996.10   1
   0   6   7 470.444 1442.97  -2
   0  -6  -7 470.444 1442.97   1
   0   6   8 45759.8 3755.43  -2
   0  -6  -8 45759.8 3755.43   1
   0   6   9 8939.21 2260.01  -2
   0  -6  -9 8939.21 2260.01   1
   0   6  10 10594.0 2402.40  -2
   0  -6 -10 10594.0 2402.40   1
   0   6  11-143.226 1380.28  -2
   0  -6 -11-143.226 1380.28   1
   0   6  12 33915.6 2779.89  -2
   0  -6 -12 33915.6 2779.89   1
   0   6  13 293.682 772.010  -2
   0  -6 -13 293.682 772.010   1
   0   6  14 51307.1 1736.26  -2
   0  -6 -14 51307.1 1736.26   1
   0   6  15 9202.80 1073.20  -2
   0  -6 -15 9202.80 1073.20   1
   0   6  16-123.705 1860.01  -2
   0  -6 -16-123.705 1860.01   1
   0   6  17 11620.4 1221.17  -2
   0  -6 -17 11620.4 1221.17   1
   0   6  18 26875.4 3216.10  -2
   0  -6 -18 26875.4 3216.10   1
   0   7   1 2209.28 540.971  -2
   0  -7  -1 2209.28 540.971   1
   0   7   2 72621.0 1510.66  -2
   0  -7  -2 72621.0 1510.66   1
   0   7   3 23235.7 2723.37  -2
   0  -7  -3 23235.7 2723.37   1
   0   7   4 1690.13 587.290  -2
   0  -7  -4 1690.13 587.290   1
   0   7   5 39479.4 3518.46  -2
   0  -7  -5 39479.4 3518.46   1
   0   7   6 78924.4 4845.77  -2
   0  -7  -6 78924.4 4845.77   1
   0   7   7 7960.39 2168.87  -2
   0  -7  -7 7960.39 2168.87   1
   0   7   8 290.871 655.501  -2
   0  -7  -8 290.871 655.501   1
   0   7   9 51362.7 4407.49  -2
   0  -7  -9 51362.7 4407.49   1
   0   7  10 53909.4 4634.48  -2
   0  -7 -10 53909.4 4634.48   1
   0   7  11 1017.09 800.419  -2
   0  -7 -11 1017.09 800.419   1
   0   7  12 35086.0 2979.67  -2
   0  -7 -12 35086.0 2979.67   1
   0   7  13 59137.3 3813.51  -2
   0  -7 -13 59137.3 3813.51   1
   0   7  14 15839.7 2434.88  -2
   0  -7 -14 15839.7 2434.88   1
   0   7  15 447.133 728.009  -2
   0  -7 -15 447.133 728.009   1
   0   7  16 38543.2 3537.78  -2
   0  -7 -16 38543.2 3537.78   1
   0   7  17 19581.5 4146.06  -2
   0  -7 -17 19581.5 4146.06   1
   0   8   0 22455.2 1082.73  -2
   0  -8   0 22455.2 1082.73   1
   0   8   1 12264.9 633.937  -2
   0  -8  -1 12264.9 633.937   1
   0   8  -2 1589.37 1231.05  -2
   0  -8   2 1589.37 1231.05   1
   0   8   3 46645.4 4010.63  -2
   0  -8  -3 46645.4 4010.63   1
   0   8   4 3341.25 692.217  -2
   0  -8  -4 3341.25 692.217   1
   0   8   5 7621.00 2247.42  -2
   0  -8  -5 7621.00 2247.42   1
   0   8   6 23048.8 3177.06  -2
   0  -8  -6 23048.8 3177.06   1
   0   8   7 60811.2 4755.77  -2
   0  -8  -7 60811.2 4755.77   1
   0   8   8 14274.3 2913.55  -2
   0  -8  -8 14274.3 2913.55   1
   0   8   9 212.011 2071.16  -2
   0  -8  -9 212.011 2071.16   1
   0   8  10 5510.09 2491.04  -2
   0  -8 -10 5510.09 2491.04   1
   0   8  11 74357.9 5785.68  -2
   0  -8 -11 74357.9 5785.68   1
   0   8  12-12.8365 2339.66  -2
   0  -8 -12-12.8365 2339.66   1
   0   8  13 17185.3 2550.71  -2
   0  -8 -13 17185.3 2550.71   1
   0   8  14 62.5134 979.165  -2
   0  -8 -14 62.5134 979.165   1
   0   8  15 27362.2 3195.25  -2
   0  -8 -15 27362.2 3195.25   1
   0   9   1 733.015 665.072  -2
   0  -9  -1 733.015 665.072   1
   0   9  -2 37084.6 2803.81  -2
   0  -9   2 37084.6 2803.81   1
   0   9   3 12482.0 1022.18  -2
   0  -9  -3 12482.0 1022.18   1
   0   9   4 14479.1 1070.35  -2
   0  -9  -4 14479.1 1070.35   1
   0   9   5 35181.2 1422.25  -2
   0  -9  -5 35181.2 1422.25   1
   0   9   6 35100.3 4076.51  -2
   0  -9  -6 35100.3 4076.51   1
   0   9   7 401.709 787.330  -2
   0  -9  -7 401.709 787.330   1
   0   9   8 12656.5 3005.08  -2
   0  -9  -8 12656.5 3005.08   1
   0   9   9 3470.20 2571.92  -2
   0  -9  -9 3470.20 2571.92   1
   0   9  10 4867.73 2704.69  -2
   0  -9 -10 4867.73 2704.69   1
   0   9  11 2745.77 2443.01  -2
   0  -9 -11 2745.77 2443.01   1
   0   9  12 15209.8 3653.15  -2
   0  -9 -12 15209.8 3653.15   1
   0   9  13 2688.27 2083.82  -2
   0  -9 -13 2688.27 2083.82   1
   0   9  14 7727.26 3205.21  -2
   0  -9 -14 7727.26 3205.21   1
   0  10   0 96571.4 6410.33  -2
   0 -10   0 96571.4 6410.33   1
   0  10  -1 20138.3 1224.16  -2
   0 -10   1 20138.3 1224.16   1
   0  10   2 8436.92 2840.71  -2
   0 -10  -2 8436.92 2840.71   1
   0  10   3 26807.5 3899.36  -2
   0 -10  -3 26807.5 3899.36   1
   0  10   4 76901.0 5878.35  -2
   0 -10  -4 76901.0 5878.35   1
   0  10   5 4154.94 950.128  -2
   0 -10  -5 4154.94 950.128   1
   0  10   6 7522.17 2841.16  -2
   0 -10  -6 7522.17 2841.16   1
   0  10   7 15959.3 3409.89  -2
   0 -10  -7 15959.3 3409.89   1
   0  10   8 7710.70 2928.81  -2
   0 -10  -8 7710.70 2928.81   1
   0  10   9 263.268 949.662  -2
   0 -10  -9 263.268 949.662   1
   0  10  10 10188.9 3231.44  -2
   0 -10 -10 10188.9 3231.44   1
   0  10  11 5703.85 2978.08  -2
   0 -10 -11 5703.85 2978.08   1
   0  10  12 9394.57 3425.35  -2
   0 -10 -12 9394.57 3425.35   1
   0  11  -1 45681.8 3583.45  -2
   0 -11   1 45681.8 3583.45   1
   0  11   2 3086.31 2760.36  -2
   0 -11  -2 3086.31 2760.36   1
   0  11   3 16487.9 3593.46  -2
   0 -11  -3 16487.9 3593.46   1
   0  11   4 104.484 1003.23  -2
   0 -11  -4 104.484 1003.23   1
   0  11   5 55563.5 5580.90  -2
   0 -11  -5 55563.5 5580.90   1
   0  11   6 225.602 2701.90  -2
   0 -11  -6 225.602 2701.90   1
   0  11   7 5394.69 2972.48  -2
   0 -11  -7 5394.69 2972.48   1
   0  11   8 1123.71 2841.87  -2
   0 -11  -8 1123.71 2841.87   1
   1   0  21 11211.4 2978.81  -2
   1   0 -21 11211.4 2978.81   1
   1   0  19 13684.5 2080.90  -2
   1   0 -19 13684.5 2080.90   1
   1   0  17 66049.4 4626.29  -2
   1   0 -17 66049.4 4626.29   1
   1   0  15 34530.1 2030.84  -2
   1   0 -15 34530.1 2030.84   1
  -1   0 -13 60302.0 2343.97  -2
  -1   0  13 60302.0 2343.97   1
   1   0  11 2299.48 813.216  -2
   1   0 -11 2299.48 813.216   1
  -1   0  -9 291981. 4095.35  -2
  -1   0   9 291981. 4095.35   1
  -1   0  -7 65460.2 1916.75  -2
  -1   0   7 65460.2 1916.75   1
  -1   0  -5 145040. 2347.52  -2
  -1   0   5 145040. 2347.52   1
  -1   0  -3 125846. 1806.29  -2
  -1   0   3 125846. 1806.29   1
  -1   0   1 259888. 1778.75   1
  -1   0  -1 469041. 2545.18  -2
  -1   0   1 469041. 2545.18   1
  -1   0  -1 228168. 1868.93   1
  -1   0   3 129724. 1327.67  -2
  -1   0  -3 129724. 1327.67   1
  -1   0   5 134302. 2482.86  -2
  -1   0  -5 134302. 2482.86   1
  -1   0   7 65987.1 2392.37  -2
  -1   0  -7 65987.1 2392.37   1
  -1   0   9 302193. 5843.17  -2
  -1   0  -9 302193. 5843.17   1
  -1   0  11 1981.34 1107.24  -2
  -1   0 -11 1981.34 1107.24   1
  -1   0  13 66533.1 3617.18  -2
  -1   0 -13 66533.1 3617.18   1
  -1   0  15 32025.7 2984.54  -2
  -1   0 -15 32025.7 2984.54   1
  -1   0  17 80879.3 4745.49  -2
  -1   0 -17 80879.3 4745.49   1
  -1   0  19 22677.4 2378.36  -2
  -1   0 -19 22677.4 2378.36   1
   1   1  21 10338.7 3188.26  -2
   1  -1 -21 10338.7 3188.26   1
   1   1  20 4951.93 1969.00  -2
   1  -1 -20 4951.93 1969.00   1
   1   1  19 6371.09 1881.83  -2
   1  -1 -19 6371.09 1881.83   1
   1   1  18 48675.8 2839.87  -2
   1  -1 -18 48675.8 2839.87   1
   1   1  17 18640.6 2037.90  -2
   1  -1 -17 18640.6 2037.90   1
   1   1  16 512.802 825.213  -2
   1  -1 -16 512.802 825.213   1
   1  -1  15 25141.3 1309.36  -2
   1   1 -15 25141.3 1309.36   1
  -1   1 -14 26460.3 1243.51  -2
  -1  -1  14 26460.3 1243.51   1
   1   1  13 7611.87 1044.69  -2
   1  -1 -13 7611.87 1044.69   1
   1   1  12 14367.4 1092.79  -2
   1  -1 -12 14367.4 1092.79   1
   1   1  11 21300.0 1188.34  -2
   1  -1 -11 21300.0 1188.34   1
   1   1  10 69483.8 1815.40  -2
   1  -1 -10 69483.8 1815.40   1
   1  -1   9 6782.37 755.672  -2
   1   1  -9 6782.37 755.672   1
  -1  -1  -8 115052. 2092.33  -2
  -1   1   8 115052. 2092.33   1
   1  -1   7 82867.1 1380.13  -2
   1   1  -7 82867.1 1380.13   1
  -1  -1  -6 192752. 1215.07  -2
  -1   1   6 192752. 1215.07   1
  -1   1  -5 91379.4 805.443  -2
  -1  -1   5 91379.4 805.443   1
   1   1   4 32069.3 463.903  -2
   1  -1  -4 32069.3 463.903   1
   1   1  -3 29917.9 522.364   1
   1   1   3 44604.5 819.233  -2
   1  -1  -3 44604.5 819.233   1
   1   1  -2 475.964 107.094   1
  -1  -1  -2 1063.74 232.141  -2
  -1   1   2 1063.74 232.141   1
   1  -1  -1 51673.5 458.107   1
   1   1   1 58899.7 836.626  -2
   1  -1  -1 58899.7 836.626   1
   1   1   0 204877. 1570.35   1
   1   1   0 392734. 3468.11  -2
   1  -1   0 392734. 3468.11   1
  -1  -1  -1 8005.01 326.279   1
   1   1  -1 58599.5 1309.34  -2
   1  -1   1 58599.5 1309.34   1
  -1  -1  -2 55.1686 186.798   1
   1   1  -2 820.811 395.040  -2
   1  -1   2 820.811 395.040   1
  -1   1  -3 16702.7 457.318   1
   1   1  -3 44291.8 961.850  -2
   1  -1   3 44291.8 961.850   1
  -1   1   4 34412.7 669.718  -2
  -1  -1  -4 34412.7 669.718   1
   1   1  -5 95003.9 1258.15  -2
   1  -1   5 95003.9 1258.15   1
  -1  -1  -6 205669. 1815.63   1
  -1   1   6 201777. 1519.82  -2
  -1  -1  -6 201777. 1519.82   1
   1   1  -7 83808.2 1166.76  -2
   1  -1   7 83808.2 1166.76   1
   1   1  -8 114873. 1489.97  -2
   1  -1   8 114873. 1489.97   1
  -1   1   9 6838.41 521.527  -2
  -1  -1  -9 6838.41 521.527   1
  -1  -1  10 68130.1 1354.93  -2
  -1   1 -10 68130.1 1354.93   1
  -1  -1  11 21660.1 597.706  -2
  -1   1 -11 21660.1 597.706   1
  -1   1  12 14245.4 877.388  -2
  -1  -1 -12 14245.4 877.388   1
   1   1 -13 8363.57 803.969  -2
   1  -1  13 8363.57 803.969   1
  -1  -1  14 29876.3 1279.73  -2
  -1   1 -14 29876.3 1279.73   1
  -1   1  15 26613.2 1304.63  -2
  -1  -1 -15 26613.2 1304.63   1
  -1   1  16 1197.67 1364.91  -2
  -1  -1 -16 1197.67 1364.91   1
  -1   1  17 16173.9 2037.96  -2
  -1  -1 -17 16173.9 2037.96   1
  -1   1  18 57530.7 3235.04  -2
  -1  -1 -18 57530.7 3235.04   1
  -1   1  19 6921.84 1874.10  -2
  -1  -1 -19 6921.84 1874.10   1
   1   2  20 40842.2 3178.01  -2
   1  -2 -20 40842.2 3178.01   1
   1   2  19 274.945 1905.11  -2
   1  -2 -19 274.945 1905.11   1
   1   2  18 3400.76 1774.15  -2
   1  -2 -18 3400.76 1774.15   1
   1   2  17 10108.5 1941.47  -2
   1  -2 -17 10108.5 1941.47   1
   1   2  16 90547.4 3549.04  -2
   1  -2 -16 90547.4 3549.04   1
   1   2  15 2209.81 1420.67  -2
   1  -2 -15 2209.81 1420.67   1
   1   2  14 7398.65 1453.48  -2
   1  -2 -14 7398.65 1453.48   1
   1   2  13 35622.8 2094.84  -2
   1  -2 -13 35622.8 2094.84   1
   1   2  12 82302.2 2776.29  -2
   1  -2 -12 82302.2 2776.29   1
   1   2  11 20291.4 1539.06  -2
   1  -2 -11 20291.4 1539.06   1
   1   2  10 91324.2 2561.98  -2
   1  -2 -10 91324.2 2561.98   1
   1   2   9 32203.8 1528.85  -2
   1  -2  -9 32203.8 1528.85   1
   1   2   8 53544.6 1805.37  -2
   1  -2  -8 53544.6 1805.37   1
   1   2   7 73438.6 1526.35  -2
   1  -2  -7 73438.6 1526.35   1
  -1   2  -6 113553. 1551.15  -2
  -1  -2   6 113553. 1551.15   1
   1   2   5 118119. 1424.34  -2
   1  -2  -5 118119. 1424.34   1
  -1   2   4 75.3445 274.957   1
   1   2   4 860.684 462.976  -2
   1  -2  -4 860.684 462.976   1
   1   2  -3 7339.70 367.349   1
   1   2   3 45574.9 1691.83  -2
   1  -2  -3 45574.9 1691.83   1
   1  -2  -2 17123.3 424.433   1
   1   2  -1 363.137 165.255   1
   1  -2   0 7754.47 309.467   1
  -1   2  -1 11622.0 452.914   1
  -1  -2  -2 86950.9 1514.96   1
  -1  -2  -3 39411.8 1122.07   1
  -1  -2   3 43399.7 1321.76  -2
  -1   2  -3 43399.7 1321.76   1
   1   2   4 281.490 479.260   1
  -1  -2   4 415.184 388.585  -2
  -1   2  -4 415.184 388.585   1
  -1   2   5 115404. 1541.02  -2
  -1  -2  -5 115404. 1541.02   1
   1   2  -6 112166. 1232.39  -2
   1  -2   6 112166. 1232.39   1
  -1   2   7 68070.2 1281.64  -2
  -1  -2  -7 68070.2 1281.64   1
  -1   2   8 53332.7 1113.28  -2
  -1  -2  -8 53332.7 1113.28   1
   1   2  -9 31087.3 752.520  -2
   1  -2   9 31087.3 752.520   1
   1   2 -10 90029.9 1537.18  -2
   1  -2  10 90029.9 1537.18   1
   1   2 -11 18724.7 1003.76  -2
   1  -2  11 18724.7 1003.76   1
  -1   2  12 78463.3 1873.04  -2
  -1  -2 -12 78463.3 1873.04   1
  -1   2  13 34763.7 1351.42  -2
  -1  -2 -13 34763.7 1351.42   1
  -1   2  14 7667.98 862.653  -2
  -1  -2 -14 7667.98 862.653   1
  -1   2  15 286.421 796.624  -2
  -1  -2 -15 286.421 796.624   1
  -1   2  16 88891.4 3780.62  -2
  -1  -2 -16 88891.4 3780.62   1
  -1   2  17 8095.83 1876.11  -2
  -1  -2 -17 8095.83 1876.11   1
  -1   2  18 2173.77 1714.98  -2
  -1  -2 -18 2173.77 1714.98   1
  -1   2  19 942.794 1780.04  -2
  -1  -2 -19 942.794 1780.04   1
  -1   2  20 39843.5 4364.83  -2
  -1  -2 -20 39843.5 4364.83   1
   1   3  20 143.350 2862.80  -2
   1  -3 -20 143.350 2862.80   1
   1   3  19 25678.4 2730.20  -2
   1  -3 -19 25678.4 2730.20   1
   1   3  18 943.618 1028.76  -2
   1  -3 -18 943.618 1028.76   1
   1   3  17 13674.0 2094.84  -2
   1  -3 -17 13674.0 2094.84   1
   1   3  16 9188.00 1771.50  -2
   1  -3 -16 9188.00 1771.50   1
   1   3  15 74553.9 3263.89  -2
   1  -3 -15 74553.9 3263.89   1
   1   3  14 1122.25 1307.86  -2
   1  -3 -14 1122.25 1307.86   1
   1   3  13 13834.2 1592.93  -2
   1  -3 -13 13834.2 1592.93   1
   1   3  12 34836.4 2026.39  -2
   1  -3 -12 34836.4 2026.39   1
   1   3  11 208299. 4180.73  -2
   1  -3 -11 208299. 4180.73   1
   1   3  10 2410.41 1006.03  -2
   1  -3 -10 2410.41 1006.03   1
   1   3   9 12234.8 1188.97  -2
   1  -3  -9 12234.8 1188.97   1
   1   3   8 9853.78 1036.61  -2
   1  -3  -8 9853.78 1036.61   1
   1   3   7 228028. 2782.67  -2
   1  -3  -7 228028. 2782.67   1
   1   3   6 16857.0 722.611  -2
   1  -3  -6 16857.0 722.611   1
  -1   3   5 80209.9 2350.71   1
   1  -3   5 86523.8 1476.58  -2
   1   3  -5 86523.8 1476.58   1
  -1   3   4 26.8591 542.605   1
   1  -3   4 6683.20 654.767  -2
   1   3  -4 6683.20 654.767   1
  -1  -3   3 84729.1 1281.08   1
   1  -3   3 88419.8 2313.52  -2
   1   3  -3 88419.8 2313.52   1
   1  -3  -2 23815.7 603.187   1
   1   3  -1 80607.3 1045.96   1
  -1   3   0 18772.4 549.952   1
  -1   3  -1 11692.8 542.916   1
  -1   3  -2 13382.9 725.519   1
   1  -3  -2 41524.6 1705.51  -2
   1   3   2 41524.6 1705.51   1
   1   3   3 3189.63 755.394   1
  -1   3   3 89628.8 2492.00  -2
  -1  -3  -3 89628.8 2492.00   1
  -1   3   4 6816.79 770.824  -2
  -1  -3  -4 6816.79 770.824   1
  -1   3   5 89962.4 1456.73  -2
  -1  -3  -5 89962.4 1456.73   1
  -1   3   6 16471.0 934.214  -2
  -1  -3  -6 16471.0 934.214   1
  -1   3   7 232232. 2287.30  -2
  -1  -3  -7 232232. 2287.30   1
  -1   3   8 11058.9 954.982  -2
  -1  -3  -8 11058.9 954.982   1
   1   3  -9 13578.5 917.563  -2
   1  -3   9 13578.5 917.563   1
  -1   3  10 1733.73 674.498  -2
  -1  -3 -10 1733.73 674.498   1
  -1   3  11 223001. 3037.21  -2
  -1  -3 -11 223001. 3037.21   1
  -1   3  12 34431.6 2104.29  -2
  -1  -3 -12 34431.6 2104.29   1
  -1   3  13 15131.4 1733.79  -2
  -1  -3 -13 15131.4 1733.79   1
  -1   3  14 632.390 1231.58  -2
  -1  -3 -14 632.390 1231.58   1
  -1   3  15 62406.4 3257.81  -2
  -1  -3 -15 62406.4 3257.81   1
  -1   3  16 8629.68 1796.82  -2
  -1  -3 -16 8629.68 1796.82   1
  -1   3  17 12640.6 2139.62  -2
  -1  -3 -17 12640.6 2139.62   1
  -1   3  18 1672.90 1793.60  -2
  -1  -3 -18 1672.90 1793.60   1
  -1   3  19 21756.4 2652.25  -2
  -1  -3 -19 21756.4 2652.25   1
  -1   3  20 3503.82 2825.76  -2
  -1  -3 -20 3503.82 2825.76   1
   1   4  20 5331.17 3044.27  -2
   1  -4 -20 5331.17 3044.27   1
   1   4  19 5103.59 2168.37  -2
   1  -4 -19 5103.59 2168.37   1
   1   4  18 1810.27 1871.53  -2
   1  -4 -18 1810.27 1871.53   1
   1   4  17 5454.42 1836.03  -2
   1  -4 -17 5454.42 1836.03   1
   1   4  16 41965.2 2730.72  -2
   1  -4 -16 41965.2 2730.72   1
   1   4  15 2160.81 1490.43  -2
   1  -4 -15 2160.81 1490.43   1
   1   4  14 1168.22 1420.12  -2
   1  -4 -14 1168.22 1420.12   1
   1   4  13 21534.0 1915.73  -2
   1  -4 -13 21534.0 1915.73   1
   1   4  12 13474.4 1577.39  -2
   1  -4 -12 13474.4 1577.39   1
   1   4  11 20161.3 1719.73  -2
   1  -4 -11 20161.3 1719.73   1
   1   4  10 63215.4 2456.97  -2
   1  -4 -10 63215.4 2456.97   1
   1   4   9 95965.3 2829.60  -2
   1  -4  -9 95965.3 2829.60   1
   1   4   8 47745.1 1957.90  -2
   1  -4  -8 47745.1 1957.90   1
   1   4   7 6361.72 1261.69  -2
   1  -4  -7 6361.72 1261.69   1
   1   4   6 42900.5 2271.22  -2
   1  -4  -6 42900.5 2271.22   1
   1   4   5 184815. 2705.36  -2
   1  -4  -5 184815. 2705.36   1
  -1  -4  -4 29455.1 1162.98  -2
  -1   4   4 29455.1 1162.98   1
  -1   4   3 1675.93 682.416   1
   1  -4   3 4809.93 589.958  -2
   1   4  -3 4809.93 589.958   1
  -1   4   2 161096. 1724.04   1
   1   4  -1 119666. 1740.23   1
  -1  -4  -1 145429. 3031.22  -2
  -1   4   1 145429. 3031.22   1
  -1  -4   0 15958.0 1275.29   1
  -1  -4   0 30274.8 932.378  -2
  -1   4   0 30274.8 932.378   1
   1   4   1 25357.1 1072.82   1
  -1   4   1 148968. 2312.38  -2
  -1  -4  -1 148968. 2312.38   1
   1  -4  -2 272548. 2600.21  -2
   1   4   2 272548. 2600.21   1
  -1   4   3 4352.02 782.863  -2
  -1  -4  -3 4352.02 782.863   1
  -1   4   4 30193.4 1880.80  -2
  -1  -4  -4 30193.4 1880.80   1
  -1   4   5 175114. 4883.73  -2
  -1  -4  -5 175114. 4883.73   1
  -1   4   6 40086.3 1394.52  -2
  -1  -4  -6 40086.3 1394.52   1
  -1   4   7 7646.13 812.267  -2
  -1  -4  -7 7646.13 812.267   1
   1   4  -8 53145.1 1310.84  -2
   1  -4   8 53145.1 1310.84   1
  -1  -4   9 90938.1 2159.49  -2
  -1   4  -9 90938.1 2159.49   1
  -1   4  10 57761.8 3925.02  -2
  -1  -4 -10 57761.8 3925.02   1
  -1   4  11 19232.1 1243.29  -2
  -1  -4 -11 19232.1 1243.29   1
  -1   4  12 16656.3 1224.22  -2
  -1  -4 -12 16656.3 1224.22   1
  -1   4  13 17795.9 1933.18  -2
  -1  -4 -13 17795.9 1933.18   1
  -1   4  14 2010.87 1428.14  -2
  -1  -4 -14 2010.87 1428.14   1
  -1   4  15 3976.89 1588.09  -2
  -1  -4 -15 3976.89 1588.09   1
  -1   4  16 46194.1 3027.84  -2
  -1  -4 -16 46194.1 3027.84   1
  -1   4  17 2776.59 1756.60  -2
  -1  -4 -17 2776.59 1756.60   1
  -1   4  18 2008.84 1855.58  -2
  -1  -4 -18 2008.84 1855.58   1
  -1   4  19 4778.83 2851.67  -2
  -1  -4 -19 4778.83 2851.67   1
  -1   4  20 10893.6 3471.76  -2
  -1  -4 -20 10893.6 3471.76   1
   1   5  19 4000.70 3090.83  -2
   1  -5 -19 4000.70 3090.83   1
   1   5  18 40964.1 3269.21  -2
   1  -5 -18 40964.1 3269.21   1
   1   5  17 4031.19 1901.93  -2
   1  -5 -17 4031.19 1901.93   1
   1   5  16 2377.91 1734.90  -2
   1  -5 -16 2377.91 1734.90   1
   1   5  15 432.617 1020.10  -2
   1  -5 -15 432.617 1020.10   1
   1   5  14 59128.9 3040.75  -2
   1  -5 -14 59128.9 3040.75   1
   1   5  13 11762.2 1752.18  -2
   1  -5 -13 11762.2 1752.18   1
   1   5  12 1600.81 1275.50  -2
   1  -5 -12 1600.81 1275.50   1
   1   5  11 5672.79 1360.21  -2
   1  -5 -11 5672.79 1360.21   1
   1   5  10 53210.0 2494.31  -2
   1  -5 -10 53210.0 2494.31   1
   1   5   9 11454.7 1391.57  -2
   1  -5  -9 11454.7 1391.57   1
   1   5   8 24303.5 2194.12  -2
   1  -5  -8 24303.5 2194.12   1
   1   5   7 13359.5 1749.81  -2
   1  -5  -7 13359.5 1749.81   1
   1   5   6 21737.2 1897.55  -2
   1  -5  -6 21737.2 1897.55   1
   1   5   5 1879.22 1174.82  -2
   1  -5  -5 1879.22 1174.82   1
   1   5   4 184311. 4209.78  -2
   1  -5  -4 184311. 4209.78   1
  -1   5  -3 21161.1 1197.53  -2
  -1  -5   3 21161.1 1197.53   1
  -1  -5   2 653.419 819.860   1
   1   5   2 13849.7 1428.90  -2
   1  -5  -2 13849.7 1428.90   1
  -1   5  -1 39247.0 1461.61  -2
  -1  -5   1 39247.0 1461.61   1
  -1   5   0 300430. 3721.81  -2
  -1  -5   0 300430. 3721.81   1
  -1   5   1 36323.2 1476.00  -2
  -1  -5  -1 36323.2 1476.00   1
  -1   5   2 13801.9 1480.56  -2
  -1  -5  -2 13801.9 1480.56   1
  -1   5   3 26316.2 2152.57  -2
  -1  -5  -3 26316.2 2152.57   1
  -1   5   4 189147. 4758.46  -2
  -1  -5  -4 189147. 4758.46   1
  -1   5   5 3039.18 1354.09  -2
  -1  -5  -5 3039.18 1354.09   1
  -1   5   6 16385.1 2070.52  -2
  -1  -5  -6 16385.1 2070.52   1
  -1   5   7 10497.2 984.253  -2
  -1  -5  -7 10497.2 984.253   1
  -1   5   8 29027.3 1392.54  -2
  -1  -5  -8 29027.3 1392.54   1
  -1   5   9 15002.5 1183.40  -2
  -1  -5  -9 15002.5 1183.40   1
  -1   5  10 58631.5 4196.90  -2
  -1  -5 -10 58631.5 4196.90   1
  -1   5  11 7607.98 2198.14  -2
  -1  -5 -11 7607.98 2198.14   1
  -1   5  12 1549.61 1337.44  -2
  -1  -5 -12 1549.61 1337.44   1
  -1   5  13 9560.53 1776.29  -2
  -1  -5 -13 9560.53 1776.29   1
  -1   5  14 56532.5 3179.79  -2
  -1  -5 -14 56532.5 3179.79   1
  -1   5  15 557.711 930.386  -2
  -1  -5 -15 557.711 930.386   1
  -1   5  16 1632.32 1699.08  -2
  -1  -5 -16 1632.32 1699.08   1
  -1   5  17 4677.36 1908.23  -2
  -1  -5 -17 4677.36 1908.23   1
  -1   5  18 29095.1 2966.62  -2
  -1  -5 -18 29095.1 2966.62   1
  -1   5  19 1260.14 3022.31  -2
  -1  -5 -19 1260.14 3022.31   1
   1   6  18 315.459 2993.92  -2
   1  -6 -18 315.459 2993.92   1
   1   6  17 7681.68 2184.64  -2
   1  -6 -17 7681.68 2184.64   1
   1   6  16 2524.53 1806.41  -2
   1  -6 -16 2524.53 1806.41   1
   1   6  15 4723.91 1868.31  -2
   1  -6 -15 4723.91 1868.31   1
   1   6  14 732.191 949.452  -2
   1  -6 -14 732.191 949.452   1
   1   6  13 37909.4 2656.40  -2
   1  -6 -13 37909.4 2656.40   1
   1   6  12 7346.36 1631.57  -2
   1  -6 -12 7346.36 1631.57   1
   1   6  11 4729.16 1440.92  -2
   1  -6 -11 4729.16 1440.92   1
   1   6  10 11086.1 1579.96  -2
   1  -6 -10 11086.1 1579.96   1
   1   6   9 47527.6 3426.35  -2
   1  -6  -9 47527.6 3426.35   1
   1   6   8 813.532 1559.60  -2
   1  -6  -8 813.532 1559.60   1
   1   6   7 16008.5 2239.11  -2
   1  -6  -7 16008.5 2239.11   1
   1   6   6 13813.9 1982.09  -2
   1  -6  -6 13813.9 1982.09   1
   1   6   5 145670. 4715.88  -2
   1  -6  -5 145670. 4715.88   1
   1   6   4 6071.38 1533.06  -2
   1  -6  -4 6071.38 1533.06   1
   1   6   3 91266.5 2550.83  -2
   1  -6  -3 91266.5 2550.83   1
  -1   6  -2 16506.1 1319.23  -2
  -1  -6   2 16506.1 1319.23   1
  -1   6  -1 72471.6 2198.60  -2
  -1  -6   1 72471.6 2198.60   1
   1   6   0 27.0747 886.453  -2
   1  -6   0 27.0747 886.453   1
  -1   6   1 69686.4 2262.50  -2
  -1  -6  -1 69686.4 2262.50   1
  -1   6   2 16063.8 2015.41  -2
  -1  -6  -2 16063.8 2015.41   1
  -1   6   3 95621.6 3555.02  -2
  -1  -6  -3 95621.6 3555.02   1
  -1   6   4 7996.80 1727.06  -2
  -1  -6  -4 7996.80 1727.06   1
  -1   6   5 139582. 5054.87  -2
  -1  -6  -5 139582. 5054.87   1
  -1   6   6 12646.7 2203.91  -2
  -1  -6  -6 12646.7 2203.91   1
  -1   6   7 16412.4 2468.07  -2
  -1  -6  -7 16412.4 2468.07   1
  -1   6   8 1497.74 1676.60  -2
  -1  -6  -8 1497.74 1676.60   1
  -1   6   9 45029.5 3882.38  -2
  -1  -6  -9 45029.5 3882.38   1
  -1   6  10 11222.9 2462.99  -2
  -1  -6 -10 11222.9 2462.99   1
  -1   6  11 5236.37 2180.18  -2
  -1  -6 -11 5236.37 2180.18   1
  -1   6  12 4222.46 2292.21  -2
  -1  -6 -12 4222.46 2292.21   1
  -1   6  13 43442.2 2936.06  -2
  -1  -6 -13 43442.2 2936.06   1
  -1   6  14 2758.87 1722.67  -2
  -1  -6 -14 2758.87 1722.67   1
  -1   6  15 7217.33 1891.71  -2
  -1  -6 -15 7217.33 1891.71   1
  -1   6  16 3329.03 1883.57  -2
  -1  -6 -16 3329.03 1883.57   1
  -1   6  17 11363.6 2367.67  -2
  -1  -6 -17 11363.6 2367.67   1
  -1   6  18 1307.44 2917.62  -2
  -1  -6 -18 1307.44 2917.62   1
   1   7  17 8050.78 3185.54  -2
   1  -7 -17 8050.78 3185.54   1
   1   7  16 923.829 1953.85  -2
   1  -7 -16 923.829 1953.85   1
   1   7  15 14554.7 2299.86  -2
   1  -7 -15 14554.7 2299.86   1
   1   7  14 10379.3 2002.88  -2
   1  -7 -14 10379.3 2002.88   1
   1   7  13 5811.91 1765.56  -2
   1  -7 -13 5811.91 1765.56   1
   1   7  12 15745.6 2140.09  -2
   1  -7 -12 15745.6 2140.09   1
   1   7  11 40512.8 2753.42  -2
   1  -7 -11 40512.8 2753.42   1
   1   7  10 5422.81 2158.46  -2
   1  -7 -10 5422.81 2158.46   1
   1   7   9 5615.84 2014.29  -2
   1  -7  -9 5615.84 2014.29   1
   1   7   8 26817.9 2883.44  -2
   1  -7  -8 26817.9 2883.44   1
   1   7   7 57888.1 3864.34  -2
   1  -7  -7 57888.1 3864.34   1
   1   7   6 29195.8 2786.98  -2
   1  -7  -6 29195.8 2786.98   1
   1   7   5 18515.6 2374.70  -2
   1  -7  -5 18515.6 2374.70   1
   1   7   4 66958.6 3813.04  -2
   1  -7  -4 66958.6 3813.04   1
   1   7   3 69135.5 2641.86  -2
   1  -7  -3 69135.5 2641.86   1
  -1   7  -2 8219.86 1320.06  -2
  -1  -7   2 8219.86 1320.06   1
  -1   7  -1 60647.0 2382.62  -2
  -1  -7   1 60647.0 2382.62   1
   1   7   0 130993. 3482.65  -2
   1  -7   0 130993. 3482.65   1
  -1   7   1 60694.1 2494.45  -2
  -1  -7  -1 60694.1 2494.45   1
  -1   7   2 9195.09 1894.07  -2
  -1  -7  -2 9195.09 1894.07   1
  -1   7   3 63000.1 3572.32  -2
  -1  -7  -3 63000.1 3572.32   1
  -1   7   4 60210.0 3854.61  -2
  -1  -7  -4 60210.0 3854.61   1
  -1   7   5 19024.3 2640.96  -2
  -1  -7  -5 19024.3 2640.96   1
  -1   7   6 31529.4 3307.40  -2
  -1  -7  -6 31529.4 3307.40   1
  -1   7   7 53969.9 4198.40  -2
  -1  -7  -7 53969.9 4198.40   1
  -1   7   8 26755.4 3269.79  -2
  -1  -7  -8 26755.4 3269.79   1
  -1   7   9 4422.37 2172.50  -2
  -1  -7  -9 4422.37 2172.50   1
  -1   7  10 4443.71 2196.93  -2
  -1  -7 -10 4443.71 2196.93   1
  -1   7  11 40896.1 4237.96  -2
  -1  -7 -11 40896.1 4237.96   1
  -1   7  12 18424.2 3335.41  -2
  -1  -7 -12 18424.2 3335.41   1
  -1   7  13 5054.78 1852.53  -2
  -1  -7 -13 5054.78 1852.53   1
  -1   7  14 7554.09 1988.39  -2
  -1  -7 -14 7554.09 1988.39   1
  -1   7  15 14783.8 2475.66  -2
  -1  -7 -15 14783.8 2475.66   1
  -1   7  16 792.090 1308.66  -2
  -1  -7 -16 792.090 1308.66   1
  -1   7  17 8806.38 3530.14  -2
  -1  -7 -17 8806.38 3530.14   1
   1   8  16 30080.9 4233.85  -2
   1  -8 -16 30080.9 4233.85   1
   1   8  15 4578.33 2793.90  -2
   1  -8 -15 4578.33 2793.90   1
   1   8  14 15464.3 2368.16  -2
   1  -8 -14 15464.3 2368.16   1
   1   8  13 2212.01 1905.32  -2
   1  -8 -13 2212.01 1905.32   1
   1   8  12 59692.9 3501.78  -2
   1  -8 -12 59692.9 3501.78   1
   1   8  11 4894.26 1753.35  -2
   1  -8 -11 4894.26 1753.35   1
   1   8  10 36422.9 3677.24  -2
   1  -8 -10 36422.9 3677.24   1
   1   8   9 16109.3 2887.27  -2
   1  -8  -9 16109.3 2887.27   1
   1   8   8 13193.0 2526.88  -2
   1  -8  -8 13193.0 2526.88   1
   1   8   7 1230.69 1989.63  -2
   1  -8  -7 1230.69 1989.63   1
   1   8   6 65006.8 4412.64  -2
   1  -8  -6 65006.8 4412.64   1
   1   8   5 3219.33 1843.73  -2
   1  -8  -5 3219.33 1843.73   1
   1   8   4 19617.0 2757.77  -2
   1  -8  -4 19617.0 2757.77   1
   1   8   3 3325.35 1252.35  -2
   1  -8  -3 3325.35 1252.35   1
  -1   8  -2 30779.8 2099.73  -2
  -1  -8   2 30779.8 2099.73   1
  -1   8  -1 54216.1 2761.86  -2
  -1  -8   1 54216.1 2761.86   1
  -1   8   0 116.304 731.031  -2
  -1  -8   0 116.304 731.031   1
  -1   8   1 56538.0 2811.89  -2
  -1  -8  -1 56538.0 2811.89   1
  -1   8   2 31791.6 3275.79  -2
  -1  -8  -2 31791.6 3275.79   1
  -1   8   3 3256.47 1889.77  -2
  -1  -8  -3 3256.47 1889.77   1
  -1   8   4 17268.8 2723.59  -2
  -1  -8  -4 17268.8 2723.59   1
  -1   8   5 2034.47 1986.25  -2
  -1  -8  -5 2034.47 1986.25   1
  -1   8   6 64170.0 4761.51  -2
  -1  -8  -6 64170.0 4761.51   1
  -1   8   7 753.105 1944.60  -2
  -1  -8  -7 753.105 1944.60   1
  -1   8   8 15448.4 3003.35  -2
  -1  -8  -8 15448.4 3003.35   1
  -1   8   9 17598.3 3149.28  -2
  -1  -8  -9 17598.3 3149.28   1
  -1   8  10 36860.7 4215.47  -2
  -1  -8 -10 36860.7 4215.47   1
  -1   8  11 7986.92 2814.03  -2
  -1  -8 -11 7986.92 2814.03   1
  -1   8  12 62448.3 5480.75  -2
  -1  -8 -12 62448.3 5480.75   1
  -1   8  13 3.30869 1125.24  -2
  -1  -8 -13 3.30869 1125.24   1
  -1   8  14 15026.7 2426.23  -2
  -1  -8 -14 15026.7 2426.23   1
  -1   8  15 7458.79 3428.38  -2
  -1  -8 -15 7458.79 3428.38   1
   1   9  14 5369.70 2953.12  -2
   1  -9 -14 5369.70 2953.12   1
   1   9  13 3860.16 2585.43  -2
   1  -9 -13 3860.16 2585.43   1
   1   9  12 2322.34 1893.36  -2
   1  -9 -12 2322.34 1893.36   1
   1   9  11 42429.0 4355.65  -2
   1  -9 -11 42429.0 4355.65   1
   1   9  10 15952.7 3239.96  -2
   1  -9 -10 15952.7 3239.96   1
   1   9   9 2238.48 2332.53  -2
   1  -9  -9 2238.48 2332.53   1
   1   9   8 1475.26 2203.16  -2
   1  -9  -8 1475.26 2203.16   1
   1   9   7 40534.2 3905.28  -2
   1  -9  -7 40534.2 3905.28   1
   1   9   6 38365.5 3705.72  -2
   1  -9  -6 38365.5 3705.72   1
   1   9   5 8963.97 2518.24  -2
   1  -9  -5 8963.97 2518.24   1
   1   9   4 24870.5 3237.95  -2
   1  -9  -4 24870.5 3237.95   1
  -1   9  -3 29639.4 2378.50  -2
  -1  -9   3 29639.4 2378.50   1
   1   9   2 25081.6 2282.98  -2
   1  -9  -2 25081.6 2282.98   1
  -1   9  -1 4919.78 1566.94  -2
  -1  -9   1 4919.78 1566.94   1
  -1   9   0-396.441 1393.74  -2
  -1  -9   0-396.441 1393.74   1
  -1   9   1 5900.29 1555.18  -2
  -1  -9  -1 5900.29 1555.18   1
  -1   9   2 26220.7 3257.85  -2
  -1  -9  -2 26220.7 3257.85   1
  -1   9   3 31441.6 3561.90  -2
  -1  -9  -3 31441.6 3561.90   1
  -1   9   4 26202.6 3483.80  -2
  -1  -9  -4 26202.6 3483.80   1
  -1   9   5 8660.36 2556.80  -2
  -1  -9  -5 8660.36 2556.80   1
  -1   9   6 33622.5 3881.74  -2
  -1  -9  -6 33622.5 3881.74   1
  -1   9   7 36489.5 4167.96  -2
  -1  -9  -7 36489.5 4167.96   1
  -1   9   8 624.565 2249.37  -2
  -1  -9  -8 624.565 2249.37   1
  -1   9   9 3166.09 2554.05  -2
  -1  -9  -9 3166.09 2554.05   1
  -1   9  10 16578.7 3513.25  -2
  -1  -9 -10 16578.7 3513.25   1
  -1   9  11 39153.6 4681.71  -2
  -1  -9 -11 39153.6 4681.71   1
  -1   9  12 4648.25 2903.51  -2
  -1  -9 -12 4648.25 2903.51   1
  -1   9  13 2627.02 2823.28  -2
  -1  -9 -13 2627.02 2823.28   1
   1  10  12 3317.27 2923.25  -2
   1 -10 -12 3317.27 2923.25   1
   1  10  10 5322.48 2684.58  -2
   1 -10 -10 5322.48 2684.58   1
   1  10   9 32482.1 4143.90  -2
   1 -10  -9 32482.1 4143.90   1
   1  10   8 5691.84 2646.63  -2
   1 -10  -8 5691.84 2646.63   1
   1  10   7 945.636 2353.69  -2
   1 -10  -7 945.636 2353.69   1
   1  10   6 28856.5 3815.83  -2
   1 -10  -6 28856.5 3815.83   1
   1  10   5 39541.6 4358.40  -2
   1 -10  -5 39541.6 4358.40   1
   1  10   4 181.900 2401.01  -2
   1 -10  -4 181.900 2401.01   1
   1  10   3 19633.8 3287.72  -2
   1 -10  -3 19633.8 3287.72   1
   1  10   2 38903.8 2891.26  -2
   1 -10  -2 38903.8 2891.26   1
   1  10   1 42461.1 3059.21  -2
   1 -10  -1 42461.1 3059.21   1
   1  10   0 1177.06 1649.50  -2
   1 -10   0 1177.06 1649.50   1
  -1  10   1 40204.0 4418.85  -2
  -1 -10  -1 40204.0 4418.85   1
  -1  10   2 41313.9 4445.02  -2
  -1 -10  -2 41313.9 4445.02   1
  -1  10   3 18999.5 3552.41  -2
  -1 -10  -3 18999.5 3552.41   1
  -1  10   4-225.481 2428.59  -2
  -1 -10  -4-225.481 2428.59   1
  -1  10   5 42578.5 4466.34  -2
  -1 -10  -5 42578.5 4466.34   1
  -1  10   6 30918.2 4122.12  -2
  -1 -10  -6 30918.2 4122.12   1
  -1  10   7 229.126 1088.10  -2
  -1 -10  -7 229.126 1088.10   1
  -1  10   8 6820.74 3019.90  -2
  -1 -10  -8 6820.74 3019.90   1
  -1  10   9 27070.1 4248.77  -2
  -1 -10  -9 27070.1 4248.77   1
  -1  10  10 6088.59 3001.17  -2
  -1 -10 -10 6088.59 3001.17   1
   1  11   9 1972.12 2840.44  -2
   1 -11  -9 1972.12 2840.44   1
   1  11   8 22264.9 4000.34  -2
   1 -11  -8 22264.9 4000.34   1
   1  11   7-320.327 2740.51  -2
   1 -11  -7-320.327 2740.51   1
   1  11   6 8467.02 3037.67  -2
   1 -11  -6 8467.02 3037.67   1
   1  11   5 3541.56 2541.55  -2
   1 -11  -5 3541.56 2541.55   1
   1  11   4 31749.0 4278.00  -2
   1 -11  -4 31749.0 4278.00   1
   1  11   3 1038.41 2607.12  -2
   1 -11  -3 1038.41 2607.12   1
  -1  11  -2 1805.00 1055.65  -2
  -1 -11   2 1805.00 1055.65   1
  -1  11  -1 3653.84 1918.48  -2
  -1 -11   1 3653.84 1918.48   1
  -1  11   0 29848.0 4160.07  -2
  -1 -11   0 29848.0 4160.07   1
  -1  11   1 2377.69 2636.63  -2
  -1 -11  -1 2377.69 2636.63   1
  -1  11   2 3709.20 2767.31  -2
  -1 -11  -2 3709.20 2767.31   1
  -1  11   3 873.239 2621.21  -2
  -1 -11  -3 873.239 2621.21   1
  -1  11   4 30407.9 4304.82  -2
  -1 -11  -4 30407.9 4304.82   1
  -1  11   5 2467.55 2736.55  -2
  -1 -11  -5 2467.55 2736.55   1
  -1  11   6 6732.57 3066.80  -2
  -1 -11  -6 6732.57 3066.80   1
  -1  11   7-1184.91 2680.96  -2
  -1 -11  -7-1184.91 2680.96   1
   1  12   3 3365.28 2949.26  -2
   1 -12  -3 3365.28 2949.26   1
   1  12   2 4681.21 3055.82  -2
   1 -12  -2 4681.21 3055.82   1
   1  12   1 13592.9 3585.69  -2
   1 -12  -1 13592.9 3585.69   1
   2   0 -20 2477.32 910.531   1
   2   0 -18 18254.0 983.499   1
   2   0 -16 24138.6 1280.75   1
   2   0 -14 6764.95 838.331   1
  -2   0  12 23898.6 789.695   1
   2   0 -10 70645.4 1509.02   1
   2   0  -8 14670.3 843.788   1
  -2   0   6 31725.9 517.953   1
  -2   0   4 5631.05 353.661   1
  -2   0   2 3640.57 240.707   1
  -2   0   0 35358.3 595.488   1
   2   0   2 223.764 325.776   1
  -2   0  -4 128074. 945.559   1
   2   0   6 72778.3 997.722   1
   2   0   8 150141. 1126.81   1
   2   0  10 14265.9 518.353   1
   2   0  12 7833.37 500.742   1
   2   0  14 32433.8 857.994   1
  -2   0 -16 3010.21 583.078   1
  -2   0 -18 22029.1 2598.38   1
   2   1  19 13036.2 3378.43  -2
   2  -1 -20 13036.2 3378.43   1
   2   1  18 6105.61 1850.04  -2
   2  -1 -19 6105.61 1850.04   1
   2   1  17 16505.5 1984.25  -2
   2  -1 -18 16505.5 1984.25   1
   2   1  16 15202.1 1786.22  -2
   2  -1 -17 15202.1 1786.22   1
  -2  -1  16 15744.6 2004.93   1
   2   1  15 39646.5 1883.67  -2
   2  -1 -16 39646.5 1883.67   1
  -2  -1  15 1168.48 1307.64   1
   2  -1  14 5311.94 937.111  -2
   2   1 -15 5311.94 937.111   1
  -2  -1  14 430.380 1234.60   1
   2  -1  13 13635.9 1014.68  -2
   2   1 -14 13635.9 1014.68   1
  -2   1  13 42560.3 2512.52   1
   2  -1  12 35525.0 1509.74  -2
   2   1 -13 35525.0 1509.74   1
  -2  -1 -11 99316.5 1296.71  -2
  -2   1  12 99316.5 1296.71   1
   2  -1  10 13523.3 598.260  -2
   2   1 -11 13523.3 598.260   1
  -2   1  10 25831.5 1902.07   1
   2   1   9 31542.7 827.174  -2
   2  -1 -10 31542.7 827.174   1
  -2   1   9 87886.8 3101.31   1
   2   1   8 94658.4 1286.71  -2
   2  -1  -9 94658.4 1286.71   1
  -2   1   8 634.112 842.717   1
   2   1   7 4272.39 435.923  -2
   2  -1  -8 4272.39 435.923   1
  -2   1   7 30138.1 1780.26   1
   2   1   6 45962.6 878.092  -2
   2  -1  -7 45962.6 878.092   1
  -2   1   6 46962.1 2105.30   1
   2  -1   5 53739.8 885.229  -2
   2   1  -6 53739.8 885.229   1
  -2   1   5 96225.1 1354.02   1
  -2   1  -4 133283. 1629.41  -2
  -2  -1   5 133283. 1629.41   1
  -2   1   4 32181.6 521.396   1
  -2   1  -3 36779.4 878.554  -2
  -2  -1   4 36779.4 878.554   1
  -2   1   3 158107. 1126.20   1
   2   1   2 154304. 2138.43  -2
   2  -1  -3 154304. 2138.43   1
  -2   1   2 68883.8 700.827   1
  -2  -1  -1 71251.8 1351.33  -2
  -2   1   2 71251.8 1351.33   1
  -2   1   1 559027. 1557.70   1
   2   1   0 988224. 6129.44  -2
   2  -1  -1 988224. 6129.44   1
  -2   1   0 473724. 1733.29   1
   2   1  -1 999999. 5272.79  -2
   2  -1   0 999999. 5272.79   1
   2   1   1 4101.30 292.042   1
   2   1  -2 67922.0 1062.75  -2
   2  -1   1 67922.0 1062.75   1
  -2   1  -2 2410.75 329.823   1
   2   1  -3 144465. 2915.50  -2
   2  -1   2 144465. 2915.50   1
  -2   1  -3 3184.21 473.530   1
   2   1  -4 33960.6 1560.46  -2
   2  -1   3 33960.6 1560.46   1
  -2   1  -4 38899.5 1678.66   1
  -2   1   5 127355. 2081.53  -2
  -2  -1  -4 127355. 2081.53   1
  -2   1   6 51460.5 1466.22  -2
  -2  -1  -5 51460.5 1466.22   1
  -2   1   7 43649.4 1430.84  -2
  -2  -1  -6 43649.4 1430.84   1
  -2  -1  -7 3839.42 647.662   1
   2   1  -8 4342.38 763.799  -2
   2  -1   7 4342.38 763.799   1
  -2  -1  -8 20790.9 1268.74   1
   2   1  -9 92014.3 2182.46  -2
   2  -1   8 92014.3 2182.46   1
  -2  -1  -9 7882.59 961.513   1
  -2   1  10 32398.8 1476.91  -2
  -2  -1  -9 32398.8 1476.91   1
  -2  -1 -10 489.363 764.336   1
  -2   1  11 12300.0 1147.73  -2
  -2  -1 -10 12300.0 1147.73   1
  -2  -1 -11 22526.5 1672.41   1
  -2   1  12 92758.4 2476.65  -2
  -2  -1 -11 92758.4 2476.65   1
   2   1 -13 43283.4 1483.67  -2
   2  -1  12 43283.4 1483.67   1
  -2   1  14 12316.9 1066.20  -2
  -2  -1 -13 12316.9 1066.20   1
  -2   1  15 4898.61 975.205  -2
  -2  -1 -14 4898.61 975.205   1
  -2   1  16 39330.9 1614.64  -2
  -2  -1 -15 39330.9 1614.64   1
  -2   1  17 19852.4 1452.06  -2
  -2  -1 -16 19852.4 1452.06   1
  -2  -1 -17 13959.7 1212.48   1
  -2  -1 -18 72.9871 1789.78   1
  -2   1  19 10596.3 2889.84  -2
  -2  -1 -19 10596.3 2889.84   1
   2   2  18 10397.8 2028.33  -2
   2  -2 -19 10397.8 2028.33   1
   2   2  17 25110.7 2319.81  -2
   2  -2 -18 25110.7 2319.81   1
   2   2  16 6562.90 1741.08  -2
   2  -2 -17 6562.90 1741.08   1
   2   2  15 67273.1 2800.92  -2
   2  -2 -16 67273.1 2800.92   1
   2   2  14 19090.3 1786.25  -2
   2  -2 -15 19090.3 1786.25   1
   2   2  13 6777.35 1395.71  -2
   2  -2 -14 6777.35 1395.71   1
   2   2  12 937.354 1192.02  -2
   2  -2 -13 937.354 1192.02   1
   2   2  11 39553.1 1886.32  -2
   2  -2 -12 39553.1 1886.32   1
   2   2  10 106311. 2667.28  -2
   2  -2 -11 106311. 2667.28   1
   2   2   9 14085.3 965.329  -2
   2  -2 -10 14085.3 965.329   1
   2   2   8 17788.0 951.999  -2
   2  -2  -9 17788.0 951.999   1
  -2   2   8 23806.7 1757.65   1
   2   2   7 51737.9 1549.76  -2
   2  -2  -8 51737.9 1549.76   1
   2   2   6 76929.7 1443.44  -2
   2  -2  -7 76929.7 1443.44   1
   2   2  -6 28858.0 698.265   1
   2   2   5 35917.6 1385.36  -2
   2  -2  -6 35917.6 1385.36   1
  -2  -2   5 50315.4 995.796   1
   2   2   4 47480.7 1221.43  -2
   2  -2  -5 47480.7 1221.43   1
  -2   2   4 24698.5 492.040   1
  -2  -2  -3 28663.8 940.803  -2
  -2   2   4 28663.8 940.803   1
  -2  -2   3 115129. 919.852   1
  -2  -2  -2 163850. 1951.02  -2
  -2   2   3 163850. 1951.02   1
   2  -2  -2 2545.28 219.045   1
   2   2   1 12570.3 743.314  -2
   2  -2  -2 12570.3 743.314   1
   2   2  -1 52544.1 827.680   1
   2   2   0 50344.9 1233.02  -2
   2  -2  -1 50344.9 1233.02   1
  -2  -2   0 858.162 230.338   1
   2   2  -1 47898.4 1804.09  -2
   2  -2   0 47898.4 1804.09   1
  -2  -2  -1 9470.35 506.973   1
   2   2  -2 12571.3 1031.41  -2
   2  -2   1 12571.3 1031.41   1
  -2   2  -2 59323.6 1160.69   1
   2   2  -3 164149. 2973.99  -2
   2  -2   2 164149. 2973.99   1
  -2  -2  -3 5838.70 489.969   1
   2   2  -4 27381.6 1288.14  -2
   2  -2   3 27381.6 1288.14   1
   2   2   4 534.524 447.797   1
   2   2  -5 44108.7 1011.02  -2
   2  -2   4 44108.7 1011.02   1
   2  -2   5 6445.76 389.745   1
   2   2  -6 30839.2 987.033  -2
   2  -2   5 30839.2 987.033   1
  -2   2  -6 49446.6 1975.26   1
   2   2  -7 79724.6 1001.72  -2
   2  -2   6 79724.6 1001.72   1
   2   2  -8 50446.9 846.372  -2
   2  -2   7 50446.9 846.372   1
  -2   2   9 15654.9 553.919  -2
  -2  -2  -8 15654.9 553.919   1
  -2  -2  -9 1820.81 824.809   1
  -2   2  10 10481.8 497.552  -2
  -2  -2  -9 10481.8 497.552   1
  -2  -2 -10 34142.4 823.702   1
   2   2 -11 101345. 1771.07  -2
   2  -2  10 101345. 1771.07   1
  -2  -2 -11 19984.4 1722.46   1
   2   2 -12 40466.4 1702.18  -2
   2  -2  11 40466.4 1702.18   1
  -2  -2 -12 2067.01 1057.18   1
   2   2 -13 2455.28 961.717  -2
   2  -2  12 2455.28 961.717   1
   2   2 -14 7320.94 929.260  -2
   2  -2  13 7320.94 929.260   1
   2   2 -15 19038.2 1228.78  -2
   2  -2  14 19038.2 1228.78   1
  -2   2  16 54942.2 2500.53  -2
  -2  -2 -15 54942.2 2500.53   1
  -2  -2 -16-168.703 1108.26   1
  -2  -2 -17 15999.2 1715.90   1
  -2   2  18 3882.07 2695.76  -2
  -2  -2 -18 3882.07 2695.76   1
   2   3  18 1995.48 3009.63  -2
   2  -3 -19 1995.48 3009.63   1
   2   3  17 1040.35 1073.13  -2
   2  -3 -18 1040.35 1073.13   1
   2   3  16 46952.4 2625.22  -2
   2  -3 -17 46952.4 2625.22   1
   2   3  15 13128.1 1785.82  -2
   2  -3 -16 13128.1 1785.82   1
   2   3  14 3101.42 1432.91  -2
   2  -3 -15 3101.42 1432.91   1
   2   3  13 16938.0 1712.69  -2
   2  -3 -14 16938.0 1712.69   1
   2   3  12 51115.9 2236.50  -2
   2  -3 -13 51115.9 2236.50   1
   2   3  11 18667.5 1540.34  -2
   2  -3 -12 18667.5 1540.34   1
   2   3  10 47648.8 1912.78  -2
   2  -3 -11 47648.8 1912.78   1
   2   3   9 34370.0 1627.59  -2
   2  -3 -10 34370.0 1627.59   1
   2   3   8 114130. 2459.75  -2
   2  -3  -9 114130. 2459.75   1
   2   3   7 30988.7 1361.61  -2
   2  -3  -8 30988.7 1361.61   1
   2   3  -7 363.271 324.966   1
   2   3   6 68819.9 1736.48  -2
   2  -3  -7 68819.9 1736.48   1
   2  -3  -6 59433.1 1156.64   1
   2   3   5 60536.9 2644.61  -2
   2  -3  -6 60536.9 2644.61   1
   2   3  -5 8523.10 419.606   1
   2   3   4 30258.8 1868.94  -2
   2  -3  -5 30258.8 1868.94   1
  -2   3   4 418.161 289.980   1
   2   3   3 11891.3 1272.88  -2
   2  -3  -4 11891.3 1272.88   1
   2   3  -3 2833.43 308.388   1
   2   3   2 33995.1 1891.05  -2
   2  -3  -3 33995.1 1891.05   1
  -2   3   2 37003.0 728.574   1
   2   3   1 104444. 2973.12  -2
   2  -3  -2 104444. 2973.12   1
   2   3  -1 14570.1 502.637   1
   2   3   0 16010.3 1374.98  -2
   2  -3  -1 16010.3 1374.98   1
  -2  -3   0 2349.96 370.004   1
  -2   3  -1 67559.9 1238.65   1
   2   3   2 35653.8 1008.22   1
  -2   3  -3 14452.7 711.841   1
  -2  -3  -4 21702.5 1029.38   1
  -2   3  -5 1673.40 701.559   1
  -2   3   6 58697.2 2554.08  -2
  -2  -3  -5 58697.2 2554.08   1
  -2   3  -6 79104.0 2656.58   1
  -2   3   7 63992.4 2731.69  -2
  -2  -3  -6 63992.4 2731.69   1
  -2   3  -7 652.293 678.757   1
  -2   3   8 31290.5 1149.03  -2
  -2  -3  -7 31290.5 1149.03   1
   2   3  -9 112656. 2091.46  -2
   2  -3   8 112656. 2091.46   1
   2   3 -10 36853.3 1422.61  -2
   2  -3   9 36853.3 1422.61   1
  -2  -3 -10 41886.1 2352.81   1
  -2   3  11 44083.8 1582.89  -2
  -2  -3 -10 44083.8 1582.89   1
  -2  -3 -11 4615.00 722.839   1
  -2   3  12 21195.7 1553.23  -2
  -2  -3 -11 21195.7 1553.23   1
  -2   3  13 49680.9 2150.41  -2
  -2  -3 -12 49680.9 2150.41   1
  -2   3  14 19404.4 1716.43  -2
  -2  -3 -13 19404.4 1716.43   1
  -2   3  15 2997.28 1400.48  -2
  -2  -3 -14 2997.28 1400.48   1
  -2  -3 -15 1290.20 1109.99   1
  -2  -3 -16 35833.9 2216.96   1
  -2   3  17 2739.47 1686.55  -2
  -2  -3 -17 2739.47 1686.55   1
  -2   3  18 3483.92 2758.10  -2
  -2  -3 -18 3483.92 2758.10   1
   2   4  17 10895.8 2094.13  -2
   2  -4 -18 10895.8 2094.13   1
   2   4  16 17871.0 2174.59  -2
   2  -4 -17 17871.0 2174.59   1
   2   4  15 3298.69 1618.52  -2
   2  -4 -16 3298.69 1618.52   1
   2   4  14 24268.9 2012.25  -2
   2  -4 -15 24268.9 2012.25   1
   2   4  13 36827.7 2168.40  -2
   2  -4 -14 36827.7 2168.40   1
   2   4  12 5498.57 1378.86  -2
   2  -4 -13 5498.57 1378.86   1
   2   4  11 2130.76 1167.45  -2
   2  -4 -12 2130.76 1167.45   1
   2   4  10 125346. 3034.83  -2
   2  -4 -11 125346. 3034.83   1
   2   4   9 3565.38 1037.79  -2
   2  -4 -10 3565.38 1037.79   1
   2   4   8 5879.93 1021.26  -2
   2  -4  -9 5879.93 1021.26   1
   2   4  -8 16651.8 707.932   1
   2   4   7 47913.9 1727.39  -2
   2  -4  -8 47913.9 1727.39   1
  -2   4   7 24939.7 1120.77   1
   2   4   6 46038.5 2621.43  -2
   2  -4  -7 46038.5 2621.43   1
  -2   4   6 819.113 508.165   1
   2   4   5 8455.92 1445.31  -2
   2  -4  -6 8455.92 1445.31   1
   2  -4  -5 54779.9 1457.98   1
  -2   4   4 49225.7 1129.51   1
  -2   4   3 79776.0 1225.28   1
   2  -4  -2 1995.38 376.627   1
  -2  -4   1 78255.2 1221.72   1
  -2  -4   0 43665.3 1114.95   1
  -2   4  -1 74732.1 1749.63   1
  -2   4  -2 12819.7 880.277   1
  -2  -4  -3 28816.2 1821.34   1
  -2   4  -4 9814.26 1120.78   1
  -2   4   5 68691.5 2820.13  -2
  -2  -4  -4 68691.5 2820.13   1
  -2   4  -5 8727.68 1070.84   1
  -2   4   6 7561.80 1432.59  -2
  -2  -4  -5 7561.80 1432.59   1
  -2   4  -6 23605.7 1564.00   1
  -2   4   7 43968.8 2553.37  -2
  -2  -4  -6 43968.8 2553.37   1
  -2   4  -7 40941.9 2143.13   1
  -2   4   8 47879.8 2722.36  -2
  -2  -4  -7 47879.8 2722.36   1
   2  -4   8 4012.45 588.067   1
  -2   4   9 3340.24 1559.05  -2
  -2  -4  -8 3340.24 1559.05   1
  -2   4  -9 1988.37 806.770   1
   2   4 -10 3781.05 906.569  -2
   2  -4   9 3781.05 906.569   1
  -2   4  11 123397. 4616.52  -2
  -2  -4 -10 123397. 4616.52   1
  -2  -4 -11 624.959 1086.07   1
  -2   4  12 4891.67 1950.03  -2
  -2  -4 -11 4891.67 1950.03   1
  -2   4  13 7313.15 1433.39  -2
  -2  -4 -12 7313.15 1433.39   1
  -2   4  14 31909.7 2052.20  -2
  -2  -4 -13 31909.7 2052.20   1
  -2  -4 -14 12355.1 1491.43   1
  -2  -4 -15 2359.45 1198.57   1
  -2   4  16 5876.80 1724.32  -2
  -2  -4 -16 5876.80 1724.32   1
  -2   4  17 17221.4 2089.01  -2
  -2  -4 -17 17221.4 2089.01   1
  -2   4  18 10266.2 2021.80  -2
  -2  -4 -18 10266.2 2021.80   1
   2   5  16 17054.1 2197.46  -2
   2  -5 -17 17054.1 2197.46   1
   2   5  15 18739.5 2128.31  -2
   2  -5 -16 18739.5 2128.31   1
   2   5  14 1634.56 1508.13  -2
   2  -5 -15 1634.56 1508.13   1
   2   5  13 34066.0 2216.33  -2
   2  -5 -14 34066.0 2216.33   1
   2   5  12 13544.5 1726.31  -2
   2  -5 -13 13544.5 1726.31   1
   2   5  11 3532.15 1287.73  -2
   2  -5 -12 3532.15 1287.73   1
   2   5  10 14726.4 1531.10  -2
   2  -5 -11 14726.4 1531.10   1
   2   5   9 46692.2 2030.93  -2
   2  -5 -10 46692.2 2030.93   1
   2   5  -9 4074.53 424.656   1
   2   5   8 4424.24 1101.53  -2
   2  -5  -9 4424.24 1101.53   1
   2   5  -8 8028.38 711.081   1
   2   5   7 11789.0 1224.46  -2
   2  -5  -8 11789.0 1224.46   1
   2   5   6 7863.65 1058.58  -2
   2  -5  -7 7863.65 1058.58   1
   2   5   5 204536. 4208.12  -2
   2  -5  -6 204536. 4208.12   1
   2   5   4 34827.0 1940.61  -2
   2  -5  -5 34827.0 1940.61   1
  -2  -5   4 1850.79 618.596   1
   2  -5  -3 577.538 573.298   1
  -2   5   2 189.520 464.018   1
  -2  -5   1 27497.4 1238.46   1
  -2  -5   0 1096.28 857.530   1
  -2  -5  -1 95753.0 3246.85   1
  -2  -5  -2 15198.3 1518.19   1
  -2  -5  -3 36788.9 2221.44   1
  -2   5   5 33978.1 2294.07  -2
  -2  -5  -4 33978.1 2294.07   1
  -2  -5  -5 211661. 5260.76   1
  -2   5   7 6484.50 1620.21  -2
  -2  -5  -6 6484.50 1620.21   1
  -2   5   8 12342.7 1877.41  -2
  -2  -5  -7 12342.7 1877.41   1
  -2   5   9 7587.97 1846.08  -2
  -2  -5  -8 7587.97 1846.08   1
  -2   5  10 42273.4 3036.32  -2
  -2  -5  -9 42273.4 3036.32   1
  -2   5  11 12160.5 2249.37  -2
  -2  -5 -10 12160.5 2249.37   1
  -2   5  12 4959.99 2076.78  -2
  -2  -5 -11 4959.99 2076.78   1
  -2  -5 -12-15.5227 1318.12   1
  -2   5  13 15596.6 2644.12  -2
  -2  -5 -12 15596.6 2644.12   1
  -2   5  14 30346.2 2160.26  -2
  -2  -5 -13 30346.2 2160.26   1
  -2  -5 -14 909.503 1171.15   1
  -2   5  15 13329.8 1931.95  -2
  -2  -5 -15 13329.8 1931.95   1
  -2   5  16 1002.57 1095.93  -2
  -2  -5 -16 1002.57 1095.93   1
  -2   5  17 16441.2 2155.88  -2
  -2  -5 -17 16441.2 2155.88   1
  -2   5  18 2051.92 2705.29  -2
  -2  -5 -18 2051.92 2705.29   1
   2   6  15 7874.12 1977.18  -2
   2  -6 -16 7874.12 1977.18   1
   2   6  14 27601.6 2331.34  -2
   2  -6 -15 27601.6 2331.34   1
   2   6  13 21602.2 2084.94  -2
   2  -6 -14 21602.2 2084.94   1
   2   6  12 4638.08 1540.40  -2
   2  -6 -13 4638.08 1540.40   1
   2   6  11 265.816 827.005  -2
   2  -6 -12 265.816 827.005   1
   2   6  10 77647.1 2843.77  -2
   2  -6 -11 77647.1 2843.77   1
   2   6   9 5838.03 1358.79  -2
   2  -6 -10 5838.03 1358.79   1
   2   6   8 31302.0 1833.08  -2
   2  -6  -9 31302.0 1833.08   1
   2   6   7 4410.35 1180.75  -2
   2  -6  -8 4410.35 1180.75   1
   2   6   6 65865.2 2874.16  -2
   2  -6  -7 65865.2 2874.16   1
   2   6   5 3780.64 1358.06  -2
   2  -6  -6 3780.64 1358.06   1
   2   6   4 98278.0 3275.76  -2
   2  -6  -5 98278.0 3275.76   1
   2  -6  -4 34601.4 1569.69   1
   2  -6  -3 3798.45 814.559   1
   2  -6  -2 5256.11 1099.34   1
  -2   6  -1 5015.35 1538.35  -2
  -2  -6   2 5015.35 1538.35   1
  -2  -6   1 22986.6 1957.65   1
   2   6   0 98524.7 3298.21  -2
   2  -6  -1 98524.7 3298.21   1
  -2  -6   0 74193.0 3143.41   1
  -2  -6  -1 148.634 1055.62   1
  -2  -6  -2 15492.7 1692.13   1
  -2   6   4 46708.3 2747.72  -2
  -2  -6  -3 46708.3 2747.72   1
  -2   6   5 90642.7 3688.13  -2
  -2  -6  -4 90642.7 3688.13   1
  -2   6   6 3402.85 1659.45  -2
  -2  -6  -5 3402.85 1659.45   1
  -2   6   7 64615.8 3373.19  -2
  -2  -6  -6 64615.8 3373.19   1
  -2   6   8 7043.94 1983.09  -2
  -2  -6  -7 7043.94 1983.09   1
  -2   6   9 27021.1 2693.13  -2
  -2  -6  -8 27021.1 2693.13   1
  -2   6  10 10640.7 2306.78  -2
  -2  -6  -9 10640.7 2306.78   1
  -2   6  11 70608.8 4018.49  -2
  -2  -6 -10 70608.8 4018.49   1
  -2   6  12 181.527 1091.92  -2
  -2  -6 -11 181.527 1091.92   1
  -2   6  13 3672.92 2347.48  -2
  -2  -6 -12 3672.92 2347.48   1
  -2  -6 -13 2597.43 1308.02   1
  -2   6  14 38789.7 2570.27  -2
  -2  -6 -14 38789.7 2570.27   1
  -2   6  15 13036.2 1983.45  -2
  -2  -6 -15 13036.2 1983.45   1
  -2   6  16 7520.37 1956.14  -2
  -2  -6 -16 7520.37 1956.14   1
  -2   6  17 559.687 2636.97  -2
  -2  -6 -17 559.687 2636.97   1
  -2   6  18 28773.1 3630.98  -2
  -2  -6 -18 28773.1 3630.98   1
   2   7  14 1854.66 1839.60  -2
   2  -7 -15 1854.66 1839.60   1
   2   7  13 1353.87 1714.46  -2
   2  -7 -14 1353.87 1714.46   1
   2   7  12 29333.1 2346.45  -2
   2  -7 -13 29333.1 2346.45   1
   2   7  11 2691.28 1530.46  -2
   2  -7 -12 2691.28 1530.46   1
   2   7  10 12768.9 1761.17  -2
   2  -7 -11 12768.9 1761.17   1
   2   7   9 14941.0 1740.67  -2
   2  -7 -10 14941.0 1740.67   1
   2   7   8 33636.3 2078.83  -2
   2  -7  -9 33636.3 2078.83   1
   2   7   7 7765.94 1901.66  -2
   2  -7  -8 7765.94 1901.66   1
   2   7   6 14208.8 1975.13  -2
   2  -7  -7 14208.8 1975.13   1
   2   7   5 45473.8 2734.29  -2
   2  -7  -6 45473.8 2734.29   1
   2   7   4 13220.4 1922.40  -2
   2  -7  -5 13220.4 1922.40   1
  -2  -7   4 4586.34 1403.12   1
   2   7   3 4584.65 1540.46  -2
   2  -7  -4 4584.65 1540.46   1
  -2  -7   3 29899.3 2338.53   1
   2   7   2 63510.0 3047.15  -2
   2  -7  -3 63510.0 3047.15   1
  -2   7  -1 27772.9 1674.81  -2
  -2  -7   2 27772.9 1674.81   1
   2  -7  -1 19738.2 1386.67   1
  -2   7   1 20985.1 2272.71  -2
  -2  -7   0 20985.1 2272.71   1
  -2   7   2 27637.6 2402.31  -2
  -2  -7  -1 27637.6 2402.31   1
  -2   7   3 55231.7 3120.63  -2
  -2  -7  -2 55231.7 3120.63   1
  -2   7   4 3731.70 1744.02  -2
  -2  -7  -3 3731.70 1744.02   1
  -2   7   5 16158.4 2214.12  -2
  -2  -7  -4 16158.4 2214.12   1
  -2   7   6 45151.0 3082.90  -2
  -2  -7  -5 45151.0 3082.90   1
  -2   7   7 18071.9 2459.14  -2
  -2  -7  -6 18071.9 2459.14   1
  -2   7   8 5716.92 2150.80  -2
  -2  -7  -7 5716.92 2150.80   1
  -2   7   9 33850.0 3117.99  -2
  -2  -7  -8 33850.0 3117.99   1
  -2   7  10 17428.9 2672.20  -2
  -2  -7  -9 17428.9 2672.20   1
  -2   7  11 15116.1 2673.23  -2
  -2  -7 -10 15116.1 2673.23   1
  -2   7  12 6674.20 2533.71  -2
  -2  -7 -11 6674.20 2533.71   1
  -2  -7 -12 20155.8 2713.04   1
  -2   7  13 13825.3 2994.16  -2
  -2  -7 -13 13825.3 2994.16   1
  -2   7  14 1230.62 1769.61  -2
  -2  -7 -14 1230.62 1769.61   1
  -2   7  15 3730.65 1971.04  -2
  -2  -7 -15 3730.65 1971.04   1
  -2   7  16 15480.6 3177.33  -2
  -2  -7 -16 15480.6 3177.33   1
  -2   7  17 5657.20 3161.05  -2
  -2  -7 -17 5657.20 3161.05   1
   2   8  13 6929.23 2015.95  -2
   2  -8 -14 6929.23 2015.95   1
   2   8  12 6772.16 1938.00  -2
   2  -8 -13 6772.16 1938.00   1
   2   8  11 44609.5 2687.55  -2
   2  -8 -12 44609.5 2687.55   1
   2   8  10 15206.5 2046.40  -2
   2  -8 -11 15206.5 2046.40   1
   2   8   9 3340.98 1543.19  -2
   2  -8 -10 3340.98 1543.19   1
   2   8   8 2981.70 1900.90  -2
   2  -8  -9 2981.70 1900.90   1
   2   8   7 13900.8 2208.11  -2
   2  -8  -8 13900.8 2208.11   1
   2   8   6 42776.1 3000.30  -2
   2  -8  -7 42776.1 3000.30   1
   2   8   5 449.648 1770.28  -2
   2  -8  -6 449.648 1770.28   1
   2   8   4 12376.5 2159.32  -2
   2  -8  -5 12376.5 2159.32   1
   2   8   3 55382.5 2345.58  -2
   2  -8  -4 55382.5 2345.58   1
   2   8   2 13770.8 1571.00  -2
   2  -8  -3 13770.8 1571.00   1
  -2   8  -1 15045.9 1609.81  -2
  -2  -8   2 15045.9 1609.81   1
  -2   8   0 7543.58 1398.71  -2
  -2  -8   1 7543.58 1398.71   1
  -2   8   1 8656.92 2096.74  -2
  -2  -8   0 8656.92 2096.74   1
  -2  -8  -1 11827.1 1917.78   1
  -2   8   3 14236.3 2319.21  -2
  -2  -8  -2 14236.3 2319.21   1
  -2  -8  -3 48887.4 3216.74   1
  -2   8   5 13825.6 2432.73  -2
  -2  -8  -4 13825.6 2432.73   1
  -2   8   6 568.046 2011.19  -2
  -2  -8  -5 568.046 2011.19   1
  -2   8   7 45161.6 3496.63  -2
  -2  -8  -6 45161.6 3496.63   1
  -2   8   8 19473.4 2800.54  -2
  -2  -8  -7 19473.4 2800.54   1
  -2   8   9 5137.35 2314.98  -2
  -2  -8  -8 5137.35 2314.98   1
  -2   8  10 2726.07 2393.19  -2
  -2  -8  -9 2726.07 2393.19   1
  -2   8  11 16901.6 2935.35  -2
  -2  -8 -10 16901.6 2935.35   1
  -2  -8 -11 39396.1 3561.46   1
  -2  -8 -12 7230.45 2168.19   1
  -2   8  13 8885.25 2859.35  -2
  -2  -8 -13 8885.25 2859.35   1
  -2   8  15 40871.0 4239.49  -2
  -2  -8 -15 40871.0 4239.49   1
   2   9  12 32462.3 3659.52  -2
   2  -9 -13 32462.3 3659.52   1
   2   9  11 14423.1 2298.38  -2
   2  -9 -12 14423.1 2298.38   1
   2   9  10 4487.30 1861.44  -2
   2  -9 -11 4487.30 1861.44   1
   2   9   9 15365.7 2094.88  -2
   2  -9 -10 15365.7 2094.88   1
   2   9   8 17109.1 2746.64  -2
   2  -9  -9 17109.1 2746.64   1
   2   9   7 6609.86 2225.59  -2
   2  -9  -8 6609.86 2225.59   1
   2   9   6 8428.28 2336.98  -2
   2  -9  -7 8428.28 2336.98   1
   2   9   5 37388.7 3180.47  -2
   2  -9  -6 37388.7 3180.47   1
   2   9   4 30160.9 2995.55  -2
   2  -9  -5 30160.9 2995.55   1
   2   9   3 3273.67 1550.93  -2
   2  -9  -4 3273.67 1550.93   1
  -2   9  -2 16588.0 1864.52  -2
  -2  -9   3 16588.0 1864.52   1
  -2   9  -1 26987.0 2092.06  -2
  -2  -9   2 26987.0 2092.06   1
  -2   9   0 18508.5 2762.46  -2
  -2  -9   1 18508.5 2762.46   1
  -2   9   1 18924.9 2791.64  -2
  -2  -9   0 18924.9 2791.64   1
  -2   9   2 29008.8 3099.87  -2
  -2  -9  -1 29008.8 3099.87   1
  -2   9   3 14049.8 2620.93  -2
  -2  -9  -2 14049.8 2620.93   1
  -2   9   4 3666.42 2275.60  -2
  -2  -9  -3 3666.42 2275.60   1
  -2   9   5 27876.5 3158.38  -2
  -2  -9  -4 27876.5 3158.38   1
  -2   9   6 45256.9 3791.83  -2
  -2  -9  -5 45256.9 3791.83   1
  -2   9   7 10706.1 2610.37  -2
  -2  -9  -6 10706.1 2610.37   1
  -2   9   8 6817.70 2439.71  -2
  -2  -9  -7 6817.70 2439.71   1
  -2   9   9 13418.3 2860.34  -2
  -2  -9  -8 13418.3 2860.34   1
  -2   9  10 19146.8 3321.08  -2
  -2  -9  -9 19146.8 3321.08   1
  -2   9  11 6646.27 2765.84  -2
  -2  -9 -10 6646.27 2765.84   1
  -2  -9 -11 2601.68 2208.09   1
   2  10  10 11746.4 3029.84  -2
   2 -10 -11 11746.4 3029.84   1
   2  10   9 5693.53 1920.17  -2
   2 -10 -10 5693.53 1920.17   1
   2  10   8 4155.03 2342.96  -2
   2 -10  -9 4155.03 2342.96   1
   2  10   7 22739.2 3431.97  -2
   2 -10  -8 22739.2 3431.97   1
   2  10   6 7875.06 2499.95  -2
   2 -10  -7 7875.06 2499.95   1
   2  10   5 7583.73 2654.85  -2
   2 -10  -6 7583.73 2654.85   1
   2  10   4 16314.2 2854.16  -2
   2 -10  -5 16314.2 2854.16   1
   2  10   3 25379.4 3118.74  -2
   2 -10  -4 25379.4 3118.74   1
   2  10   2 3034.97 1671.34  -2
   2 -10  -3 3034.97 1671.34   1
  -2  10  -1-47.2064 1647.43  -2
  -2 -10   2-47.2064 1647.43   1
  -2  10   0 25855.6 3326.19  -2
  -2 -10   1 25855.6 3326.19   1
  -2  10   1 21866.5 3102.24  -2
  -2 -10   0 21866.5 3102.24   1
  -2  10   2 1164.04 2356.58  -2
  -2 -10  -1 1164.04 2356.58   1
  -2  10   3 2727.22 2460.11  -2
  -2 -10  -2 2727.22 2460.11   1
  -2  10   4 20970.1 3401.02  -2
  -2 -10  -3 20970.1 3401.02   1
  -2  10   5 13817.1 3032.41  -2
  -2 -10  -4 13817.1 3032.41   1
  -2  10   6 9051.53 2807.82  -2
  -2 -10  -5 9051.53 2807.82   1
  -2  10   7 7571.44 2808.60  -2
  -2 -10  -6 7571.44 2808.60   1
  -2  10   8 20448.8 3378.54  -2
  -2 -10  -7 20448.8 3378.54   1
  -2  10   9 5467.19 2775.95  -2
  -2 -10  -8 5467.19 2775.95   1
   2  11   9 11812.1 3251.01  -2
   2 -11 -10 11812.1 3251.01   1
   2  11   8 9784.29 3109.38  -2
   2 -11  -9 9784.29 3109.38   1
   2  11   7-134.523 2716.52  -2
   2 -11  -8-134.523 2716.52   1
   2  11   6 4919.69 2742.98  -2
   2 -11  -7 4919.69 2742.98   1
   2  11   5 13288.9 3189.49  -2
   2 -11  -6 13288.9 3189.49   1
   2  11   4 12355.0 2957.80  -2
   2 -11  -5 12355.0 2957.80   1
   2  11   3 5424.09 2804.70  -2
   2 -11  -4 5424.09 2804.70   1
   2  11   2 8474.92 2078.25  -2
   2 -11  -3 8474.92 2078.25   1
  -2  11  -1 29252.9 3694.31  -2
  -2 -11   2 29252.9 3694.31   1
  -2  11   0 4148.04 2854.21  -2
  -2 -11   1 4148.04 2854.21   1
  -2  11   1 9722.08 3029.59  -2
  -2 -11   0 9722.08 3029.59   1
  -2  11   2 25138.4 3637.08  -2
  -2 -11  -1 25138.4 3637.08   1
  -2  11   3 5370.91 2976.06  -2
  -2 -11  -2 5370.91 2976.06   1
  -2  11   4 6880.20 2935.52  -2
  -2 -11  -3 6880.20 2935.52   1
  -2  11   5 21865.8 3673.77  -2
  -2 -11  -4 21865.8 3673.77   1
   2  12   4 3386.66 2943.28  -2
   2 -12  -5 3386.66 2943.28   1
   2  12   3 14583.9 3480.42  -2
   2 -12  -4 14583.9 3480.42   1
   3   0 -19 4062.26 1414.34   1
   3   0 -17 8554.94 839.788   1
   3   0 -15 1201.10 670.293   1
   3   0 -13 15654.8 806.116   1
  -3   0  11 671.877 318.161   1
   3   0  -9 22835.0 617.437   1
   3   0  -7 471.413 290.850   1
   3   0  -5 18766.2 420.979   1
  -3   0   3 136180. 839.746   1
  -3   0   1 61799.8 554.701   1
  -3   0  -1 41866.7 428.493   1
  -3   0  -3 518.206 136.798   1
   3   0   5 309073. 1678.92   1
   3   0   7 4383.34 209.063   1
  -3   0  -9 13978.8 387.484   1
   3   0  11 669.904 313.833   1
   3   0  13-468.285 393.361   1
  -3   0 -15 14492.6 818.175   1
  -3   0 -17-126.127 1040.96   1
   3   1  18 8588.37 3326.12  -2
   3  -1 -19 8588.37 3326.12   1
   3   1  17 10645.7 3364.52  -2
   3  -1 -18 10645.7 3364.52   1
  -3   1 -16 379.330 887.210  -2
  -3  -1  17 379.330 887.210   1
  -3  -1 -15 20039.1 1514.79  -2
  -3   1  16 20039.1 1514.79   1
   3   1  14 33178.1 1688.56  -2
   3  -1 -15 33178.1 1688.56   1
  -3   1 -13 9450.56 1032.95  -2
  -3  -1  14 9450.56 1032.95   1
   3  -1  12 9931.57 1096.71  -2
   3   1 -13 9931.57 1096.71   1
  -3  -1 -11 30419.3 1496.66  -2
  -3   1  12 30419.3 1496.66   1
  -3   1 -10 52721.4 1391.80  -2
  -3  -1  11 52721.4 1391.80   1
  -3   1  -9 10284.4 727.774  -2
  -3  -1  10 10284.4 727.774   1
  -3   1  -8 18695.5 844.085  -2
  -3  -1   9 18695.5 844.085   1
  -3   1  -7 54907.0 1265.10  -2
  -3  -1   8 54907.0 1265.10   1
   3   1   6 22523.4 681.480  -2
   3  -1  -7 22523.4 681.480   1
   3  -1   5 456.165 246.352  -2
   3   1  -6 456.165 246.352   1
  -3   1  -4 84676.1 1138.44  -2
  -3  -1   5 84676.1 1138.44   1
   3  -1   3 201497. 1547.85  -2
   3   1  -4 201497. 1547.85   1
   3  -1   2 30361.2 649.523  -2
   3   1  -3 30361.2 649.523   1
  -3   1  -1 402.718 184.514  -2
  -3  -1   2 402.718 184.514   1
  -3   1   0 189531. 1278.43  -2
  -3  -1   1 189531. 1278.43   1
   3  -1  -1 187701. 1245.27  -2
   3   1   0 187701. 1245.27   1
  -3  -1   2 1010.90 314.284  -2
  -3   1  -1 1010.90 314.284   1
   3  -1  -3 31444.4 986.832  -2
   3   1   2 31444.4 986.832   1
   3   1  -4 198052. 2392.01  -2
   3  -1   3 198052. 2392.01   1
   3  -1  -5 86123.3 2168.31  -2
   3   1   4 86123.3 2168.31   1
   3  -1  -6 182.322 392.882  -2
   3   1   5 182.322 392.882   1
   3  -1  -7 23275.0 1301.55  -2
   3   1   6 23275.0 1301.55   1
   3  -1  -8 57252.6 1355.61  -2
   3   1   7 57252.6 1355.61   1
   3  -1  -9 19147.7 920.311  -2
   3   1   8 19147.7 920.311   1
  -3   1  10 10549.8 804.892  -2
  -3  -1  -9 10549.8 804.892   1
  -3   1  11 53669.4 1585.50  -2
  -3  -1 -10 53669.4 1585.50   1
   3  -1 -12 32568.4 1372.89  -2
   3   1  11 32568.4 1372.89   1
   3  -1 -13 12760.1 1051.46  -2
   3   1  12 12760.1 1051.46   1
   3  -1 -14 11366.2 1064.73  -2
   3   1  13 11366.2 1064.73   1
   3  -1 -15 33101.6 1995.83  -2
   3   1  14 33101.6 1995.83   1
   3  -1 -16 18766.0 1704.94  -2
   3   1  15 18766.0 1704.94   1
   3  -1 -17 715.464 1561.76  -2
   3   1  16 715.464 1561.76   1
   3  -1 -18 10524.9 2087.71  -2
   3   1  17 10524.9 2087.71   1
   3   2  17 785.643 3023.30  -2
   3  -2 -18 785.643 3023.30   1
  -3   2 -16 14369.5 2174.30  -2
  -3  -2  17 14369.5 2174.30   1
   3   2  15 7439.78 2992.42  -2
   3  -2 -16 7439.78 2992.42   1
   3   2  14 10728.5 1766.84  -2
   3  -2 -15 10728.5 1766.84   1
   3   2  13 24195.0 2160.69  -2
   3  -2 -14 24195.0 2160.69   1
  -3  -2 -12 21517.9 1562.53  -2
  -3   2  13 21517.9 1562.53   1
   3   2  11 15551.4 1338.91  -2
   3  -2 -12 15551.4 1338.91   1
   3   2  10 10485.8 1136.67  -2
   3  -2 -11 10485.8 1136.67   1
  -3  -2  -9 48528.6 1832.58  -2
  -3   2  10 48528.6 1832.58   1
   3   2   8 32942.5 1235.47  -2
   3  -2  -9 32942.5 1235.47   1
   3   2   7 13824.5 820.976  -2
   3  -2  -8 13824.5 820.976   1
   3   2   6 74574.2 1456.91  -2
   3  -2  -7 74574.2 1456.91   1
   3   2   5 112009. 1326.38  -2
   3  -2  -6 112009. 1326.38   1
   3  -2   4 27128.4 598.958  -2
   3   2  -5 27128.4 598.958   1
  -3  -2  -3 5059.11 541.553  -2
  -3   2   4 5059.11 541.553   1
  -3   2   3 9403.22 496.866   1
   3  -2   2 23923.1 695.737  -2
   3   2  -3 23923.1 695.737   1
  -3   2   2 127969. 1610.14   1
   3   2   1 127431. 1428.92  -2
   3  -2  -2 127431. 1428.92   1
   3  -2   0 81023.3 936.866  -2
   3   2  -1 81023.3 936.866   1
   3  -2  -1 81014.9 1186.31  -2
   3   2   0 81014.9 1186.31   1
  -3   2   2 130692. 1707.43  -2
  -3  -2  -1 130692. 1707.43   1
  -3   2   3 24196.8 750.307  -2
  -3  -2  -2 24196.8 750.307   1
   3  -2   3 2102.11 301.573   1
   3   2  -4 4810.13 674.663  -2
   3  -2   3 4810.13 674.663   1
   3   2  -5 26488.4 1174.83  -2
   3  -2   4 26488.4 1174.83   1
  -3   2   6 106006. 2984.92  -2
  -3  -2  -5 106006. 2984.92   1
   3   2  -7 67629.3 2474.75  -2
   3  -2   6 67629.3 2474.75   1
  -3   2   8 14151.2 1401.34  -2
  -3  -2  -7 14151.2 1401.34   1
   3   2  -9 31062.9 1941.63  -2
   3  -2   8 31062.9 1941.63   1
  -3   2  10 48192.6 1705.84  -2
  -3  -2  -9 48192.6 1705.84   1
  -3   2  11 10957.0 1066.73  -2
  -3  -2 -10 10957.0 1066.73   1
   3   2 -12 15790.9 1244.98  -2
   3  -2  11 15790.9 1244.98   1
  -3   2  13 20314.7 1373.16  -2
  -3  -2 -12 20314.7 1373.16   1
  -3   2  14 25196.0 1583.64  -2
  -3  -2 -13 25196.0 1583.64   1
   3   2 -15 9037.04 1237.45  -2
   3  -2  14 9037.04 1237.45   1
  -3   2  16 4744.73 1524.38  -2
  -3  -2 -15 4744.73 1524.38   1
  -3   2  17 16908.4 2272.11  -2
  -3  -2 -16 16908.4 2272.11   1
   3  -2 -18 4166.36 1855.29  -2
   3   2  17 4166.36 1855.29   1
   3   2  18 4360.73 2098.06   1
   3   3  17 18065.8 4124.13  -2
   3  -3 -18 18065.8 4124.13   1
   3   3  16 19230.5 3932.05  -2
   3  -3 -17 19230.5 3932.05   1
   3   3  15 28953.7 4248.95  -2
   3  -3 -16 28953.7 4248.95   1
   3   3  14 8544.23 1770.88  -2
   3  -3 -15 8544.23 1770.88   1
   3   3  13 17583.1 1998.15  -2
   3  -3 -14 17583.1 1998.15   1
   3   3  12-8.65367 1173.45  -2
   3  -3 -13-8.65367 1173.45   1
   3   3  11 2707.15 1145.52  -2
   3  -3 -12 2707.15 1145.52   1
   3   3  10 55426.4 2582.21  -2
   3  -3 -11 55426.4 2582.21   1
   3   3   9 4052.02 1026.55  -2
   3  -3 -10 4052.02 1026.55   1
   3   3   8 3626.63 919.691  -2
   3  -3  -9 3626.63 919.691   1
   3   3   7 45321.7 1899.93  -2
   3  -3  -8 45321.7 1899.93   1
   3   3   6 55826.3 1252.87  -2
   3  -3  -7 55826.3 1252.87   1
   3   3   5 33719.5 972.771  -2
   3  -3  -6 33719.5 972.771   1
   3   3   4 100230. 1269.14  -2
   3  -3  -5 100230. 1269.14   1
   3  -3   3 24441.7 610.411  -2
   3   3  -4 24441.7 610.411   1
  -3  -3  -2 44807.8 850.947  -2
  -3   3   3 44807.8 850.947   1
   3  -3   1 35893.3 825.842  -2
   3   3  -2 35893.3 825.842   1
   3  -3   0 68577.3 1129.27  -2
   3   3  -1 68577.3 1129.27   1
   3  -3  -1 69612.6 1200.78  -2
   3   3   0 69612.6 1200.78   1
  -3   3   2 35453.4 936.924  -2
  -3  -3  -1 35453.4 936.924   1
  -3   3   3 42963.4 1307.44  -2
  -3  -3  -2 42963.4 1307.44   1
  -3   3   4 27213.4 1486.27  -2
  -3  -3  -3 27213.4 1486.27   1
   3   3  -5 95799.6 2740.28  -2
   3  -3   4 95799.6 2740.28   1
  -3   3   6 34163.3 1708.10  -2
  -3  -3  -5 34163.3 1708.10   1
   3   3  -7 54283.9 1045.01  -2
   3  -3   6 54283.9 1045.01   1
  -3   3   8 41163.4 935.648  -2
  -3  -3  -7 41163.4 935.648   1
   3   3  -9 3014.15 460.675  -2
   3  -3   8 3014.15 460.675   1
   3   3 -10 4361.99 841.685  -2
   3  -3   9 4361.99 841.685   1
  -3   3  11 56132.9 4078.80  -2
  -3  -3 -10 56132.9 4078.80   1
  -3   3  12 2916.78 1182.32  -2
  -3  -3 -11 2916.78 1182.32   1
  -3   3  13 1120.25 1137.73  -2
  -3  -3 -12 1120.25 1137.73   1
  -3   3  14 14040.7 1716.05  -2
  -3  -3 -13 14040.7 1716.05   1
  -3   3  15 10723.7 1724.72  -2
  -3  -3 -14 10723.7 1724.72   1
  -3   3  16 23327.2 3524.09  -2
  -3  -3 -15 23327.2 3524.09   1
  -3   3  17 17450.3 3451.68  -2
  -3  -3 -16 17450.3 3451.68   1
  -3   3  18 12177.2 3273.98  -2
  -3  -3 -17 12177.2 3273.98   1
   3   4  16 26363.8 4476.68  -2
   3  -4 -17 26363.8 4476.68   1
   3   4  15 25752.3 4277.56  -2
   3  -4 -16 25752.3 4277.56   1
   3   4  14 957.592 2539.07  -2
   3  -4 -15 957.592 2539.07   1
   3   4  13 53720.2 3097.47  -2
   3  -4 -14 53720.2 3097.47   1
   3   4  12 58391.8 3069.64  -2
   3  -4 -13 58391.8 3069.64   1
   3   4  11 55401.9 2826.69  -2
   3  -4 -12 55401.9 2826.69   1
   3   4  10 20212.5 1806.69  -2
   3  -4 -11 20212.5 1806.69   1
   3   4   9 37715.3 2168.79  -2
   3  -4 -10 37715.3 2168.79   1
   3   4   8 9079.67 1246.88  -2
   3  -4  -9 9079.67 1246.88   1
   3   4   7 16573.2 954.574  -2
   3  -4  -8 16573.2 954.574   1
   3  -4   6 15413.6 812.459  -2
   3   4  -7 15413.6 812.459   1
   3  -4   5 49431.0 1237.46  -2
   3   4  -6 49431.0 1237.46   1
   3  -4   4 30703.4 975.407  -2
   3   4  -5 30703.4 975.407   1
  -3  -4  -3 11459.5 640.464  -2
  -3   4   4 11459.5 640.464   1
  -3  -4  -2 5690.15 669.708  -2
  -3   4   3 5690.15 669.708   1
  -3  -4  -1 25086.4 969.149  -2
  -3   4   2 25086.4 969.149   1
  -3  -4   0 10427.0 743.447  -2
  -3   4   1 10427.0 743.447   1
  -3   4   1 11862.0 946.307  -2
  -3  -4   0 11862.0 946.307   1
  -3   4   2 27651.1 1369.03  -2
  -3  -4  -1 27651.1 1369.03   1
  -3   4   3 7210.92 1502.26  -2
  -3  -4  -2 7210.92 1502.26   1
  -3   4   4 11314.7 1797.52  -2
  -3  -4  -3 11314.7 1797.52   1
  -3   4   5 30743.4 2631.91  -2
  -3  -4  -4 30743.4 2631.91   1
  -3   4   6 52958.3 3291.98  -2
  -3  -4  -5 52958.3 3291.98   1
  -3   4   7 14202.8 2220.83  -2
  -3  -4  -6 14202.8 2220.83   1
  -3   4   8 16251.2 1061.06  -2
  -3  -4  -7 16251.2 1061.06   1
  -3   4   9 11044.8 1313.55  -2
  -3  -4  -8 11044.8 1313.55   1
  -3   4  10 33820.6 3348.40  -2
  -3  -4  -9 33820.6 3348.40   1
  -3   4  11 16807.6 2740.41  -2
  -3  -4 -10 16807.6 2740.41   1
  -3   4  12 50289.5 4227.39  -2
  -3  -4 -11 50289.5 4227.39   1
  -3   4  13 52185.8 2753.90  -2
  -3  -4 -12 52185.8 2753.90   1
  -3   4  14 51087.7 2870.71  -2
  -3  -4 -13 51087.7 2870.71   1
  -3   4  15 227.478 790.235  -2
  -3  -4 -14 227.478 790.235   1
  -3   4  16 21878.0 2300.34  -2
  -3  -4 -15 21878.0 2300.34   1
  -3   4  17 18630.2 3637.12  -2
  -3  -4 -16 18630.2 3637.12   1
   3   5  15 19212.0 4108.84  -2
   3  -5 -16 19212.0 4108.84   1
   3   5  14 21520.9 3881.12  -2
   3  -5 -15 21520.9 3881.12   1
   3   5  13 11573.1 3122.64  -2
   3  -5 -14 11573.1 3122.64   1
   3   5  12 16672.9 2017.38  -2
   3  -5 -13 16672.9 2017.38   1
   3   5  11 25584.6 2217.97  -2
   3  -5 -12 25584.6 2217.97   1
   3   5  10 43615.4 2604.17  -2
   3  -5 -11 43615.4 2604.17   1
   3   5   9 21838.7 1893.79  -2
   3  -5 -10 21838.7 1893.79   1
   3   5   8 21744.2 1055.04  -2
   3  -5  -9 21744.2 1055.04   1
   3   5   7 44744.7 1621.51  -2
   3  -5  -8 44744.7 1621.51   1
   3  -5   6 37383.4 1466.64  -2
   3   5  -7 37383.4 1466.64   1
   3   5   5 7368.58 890.603  -2
   3  -5  -6 7368.58 890.603   1
  -3  -5  -4 52230.9 1635.11  -2
  -3   5   5 52230.9 1635.11   1
  -3  -5  -3 46310.6 1329.96  -2
  -3   5   4 46310.6 1329.96   1
   3   5   2 26035.4 1032.61  -2
   3  -5  -3 26035.4 1032.61   1
  -3  -5  -1 5492.58 935.192  -2
  -3   5   2 5492.58 935.192   1
  -3   5   0 7943.58 1516.43  -2
  -3  -5   1 7943.58 1516.43   1
  -3   5   1 6583.17 1445.98  -2
  -3  -5   0 6583.17 1445.98   1
  -3   5   2 5180.00 1564.29  -2
  -3  -5  -1 5180.00 1564.29   1
  -3   5   3 23800.9 2484.61  -2
  -3  -5  -2 23800.9 2484.61   1
  -3   5   4 49155.5 3356.97  -2
  -3  -5  -3 49155.5 3356.97   1
  -3   5   5 54106.5 3493.33  -2
  -3  -5  -4 54106.5 3493.33   1
  -3   5   6 9656.73 1985.15  -2
  -3  -5  -5 9656.73 1985.15   1
  -3   5   7 37413.1 3364.92  -2
  -3  -5  -6 37413.1 3364.92   1
  -3   5   8 40817.7 3518.50  -2
  -3  -5  -7 40817.7 3518.50   1
  -3   5   9 19995.3 2830.51  -2
  -3  -5  -8 19995.3 2830.51   1
  -3   5  10 20006.6 2963.70  -2
  -3  -5  -9 20006.6 2963.70   1
  -3   5  11 36031.8 3760.08  -2
  -3  -5 -10 36031.8 3760.08   1
  -3   5  12 23648.4 3385.32  -2
  -3  -5 -11 23648.4 3385.32   1
  -3   5  13 17170.1 3161.06  -2
  -3  -5 -12 17170.1 3161.06   1
  -3   5  14 10104.7 1844.41  -2
  -3  -5 -13 10104.7 1844.41   1
  -3   5  15 19747.5 2272.41  -2
  -3  -5 -14 19747.5 2272.41   1
  -3   5  16 19073.8 2406.85  -2
  -3  -5 -15 19073.8 2406.85   1
   3   6  14 2638.70 2830.14  -2
   3  -6 -15 2638.70 2830.14   1
   3   6  13 7847.35 3049.05  -2
   3  -6 -14 7847.35 3049.05   1
   3   6  12 28186.8 4090.24  -2
   3  -6 -13 28186.8 4090.24   1
   3   6  11 22400.6 2246.90  -2
   3  -6 -12 22400.6 2246.90   1
   3   6  10 15201.5 1882.74  -2
   3  -6 -11 15201.5 1882.74   1
   3   6   9 39726.2 2557.77  -2
   3  -6 -10 39726.2 2557.77   1
   3   6   8 27380.9 2165.62  -2
   3  -6  -9 27380.9 2165.62   1
   3  -6   7 809.813 728.243  -2
   3   6  -8 809.813 728.243   1
   3   6   6 9112.86 1412.21  -2
   3  -6  -7 9112.86 1412.21   1
   3   6   5 55233.8 2607.31  -2
   3  -6  -6 55233.8 2607.31   1
   3   6   4 4675.20 1147.73  -2
   3  -6  -5 4675.20 1147.73   1
   3   6   3 3221.80 1042.88  -2
   3  -6  -4 3221.80 1042.88   1
  -3   6  -2 29982.6 1745.06  -2
  -3  -6   3 29982.6 1745.06   1
  -3   6  -1 62504.4 3445.46  -2
  -3  -6   2 62504.4 3445.46   1
  -3   6   0 15774.9 2341.61  -2
  -3  -6   1 15774.9 2341.61   1
  -3   6   1 17129.8 2250.78  -2
  -3  -6   0 17129.8 2250.78   1
  -3   6   2 57175.2 3455.44  -2
  -3  -6  -1 57175.2 3455.44   1
  -3   6   3 35359.9 3022.86  -2
  -3  -6  -2 35359.9 3022.86   1
  -3   6   4 3264.21 1699.17  -2
  -3  -6  -3 3264.21 1699.17   1
  -3   6   5 6267.78 1895.42  -2
  -3  -6  -4 6267.78 1895.42   1
  -3   6   6 57277.2 4174.96  -2
  -3  -6  -5 57277.2 4174.96   1
  -3   6   7 10816.3 2324.19  -2
  -3  -6  -6 10816.3 2324.19   1
  -3   6   8 1521.84 1814.35  -2
  -3  -6  -7 1521.84 1814.35   1
  -3   6   9 33092.6 3652.93  -2
  -3  -6  -8 33092.6 3652.93   1
  -3   6  10 37402.8 3857.85  -2
  -3  -6  -9 37402.8 3857.85   1
  -3   6  11 13148.8 2924.10  -2
  -3  -6 -10 13148.8 2924.10   1
  -3   6  12 21594.5 3388.61  -2
  -3  -6 -11 21594.5 3388.61   1
  -3   6  13 35003.1 4146.45  -2
  -3  -6 -12 35003.1 4146.45   1
  -3   6  14 11554.2 2051.23  -2
  -3  -6 -13 11554.2 2051.23   1
  -3   6  15 2493.37 1773.87  -2
  -3  -6 -14 2493.37 1773.87   1
  -3   6  16 19853.6 3435.97  -2
  -3  -6 -15 19853.6 3435.97   1
   3   7  13 2386.78 2907.25  -2
   3  -7 -14 2386.78 2907.25   1
   3   7  12-14.5100 2517.28  -2
   3  -7 -13-14.5100 2517.28   1
   3   7  11 34451.4 4449.10  -2
   3  -7 -12 34451.4 4449.10   1
   3   7  10 46241.3 3033.22  -2
   3  -7 -11 46241.3 3033.22   1
   3   7   9 8107.65 1710.98  -2
   3  -7 -10 8107.65 1710.98   1
   3   7   8 7742.76 1595.78  -2
   3  -7  -9 7742.76 1595.78   1
   3   7   7 25818.6 2232.98  -2
   3  -7  -8 25818.6 2232.98   1
   3   7   6 21927.4 2042.43  -2
   3  -7  -7 21927.4 2042.43   1
   3   7   5 2193.18 1195.20  -2
   3  -7  -6 2193.18 1195.20   1
   3   7   4 8214.48 1951.49  -2
   3  -7  -5 8214.48 1951.49   1
   3   7   3 16084.2 1664.57  -2
   3  -7  -4 16084.2 1664.57   1
  -3   7  -2 6042.33 1294.47  -2
  -3  -7   3 6042.33 1294.47   1
  -3   7  -1 16386.8 2502.81  -2
  -3  -7   2 16386.8 2502.81   1
  -3   7   0 2803.38 1773.13  -2
  -3  -7   1 2803.38 1773.13   1
  -3   7   1 3959.08 1782.07  -2
  -3  -7   0 3959.08 1782.07   1
  -3   7   2 21358.7 2661.76  -2
  -3  -7  -1 21358.7 2661.76   1
  -3   7   3 6604.96 1965.52  -2
  -3  -7  -2 6604.96 1965.52   1
  -3   7   4 20618.3 2786.06  -2
  -3  -7  -3 20618.3 2786.06   1
  -3   7   5 9470.02 2318.32  -2
  -3  -7  -4 9470.02 2318.32   1
  -3   7   6 1493.24 1989.65  -2
  -3  -7  -5 1493.24 1989.65   1
  -3   7   7 25845.8 3329.36  -2
  -3  -7  -6 25845.8 3329.36   1
  -3   7   8 26406.7 3502.65  -2
  -3  -7  -7 26406.7 3502.65   1
  -3   7   9 6790.05 2497.63  -2
  -3  -7  -8 6790.05 2497.63   1
  -3   7  10 6366.85 2491.66  -2
  -3  -7  -9 6366.85 2491.66   1
  -3   7  11 49030.5 4609.60  -2
  -3  -7 -10 49030.5 4609.60   1
  -3   7  12 31096.3 4097.49  -2
  -3  -7 -11 31096.3 4097.49   1
  -3   7  13 578.594 2577.63  -2
  -3  -7 -12 578.594 2577.63   1
  -3   7  14 211.600 1243.94  -2
  -3  -7 -13 211.600 1243.94   1
  -3   7  15 39880.6 4435.42  -2
  -3  -7 -14 39880.6 4435.42   1
  -3   7  16 14801.5 3552.97  -2
  -3  -7 -15 14801.5 3552.97   1
   3   8  12 22361.2 4154.54  -2
   3  -8 -13 22361.2 4154.54   1
   3   8  11 527.389 2686.41  -2
   3  -8 -12 527.389 2686.41   1
   3   8  10 6022.82 3015.28  -2
   3  -8 -11 6022.82 3015.28   1
   3   8   9 12601.5 2018.59  -2
   3  -8 -10 12601.5 2018.59   1
   3   8   8 17493.5 2209.69  -2
   3  -8  -9 17493.5 2209.69   1
   3   8   7 6799.86 1711.97  -2
   3  -8  -8 6799.86 1711.97   1
   3   8   6 4902.20 1557.96  -2
   3  -8  -7 4902.20 1557.96   1
   3   8   5 67442.9 4450.07  -2
   3  -8  -6 67442.9 4450.07   1
   3   8   4 17071.6 2587.90  -2
   3  -8  -5 17071.6 2587.90   1
   3   8   3 1116.57 1339.89  -2
   3  -8  -4 1116.57 1339.89   1
  -3   8  -2 40988.5 2589.04  -2
  -3  -8   3 40988.5 2589.04   1
  -3   8  -1 42495.9 3647.19  -2
  -3  -8   2 42495.9 3647.19   1
  -3   8   0 15329.8 2750.58  -2
  -3  -8   1 15329.8 2750.58   1
  -3   8   1 15503.7 2766.33  -2
  -3  -8   0 15503.7 2766.33   1
  -3   8   2 41455.7 3852.75  -2
  -3  -8  -1 41455.7 3852.75   1
  -3   8   3 42072.5 3831.60  -2
  -3  -8  -2 42072.5 3831.60   1
  -3   8   4-240.860 2052.27  -2
  -3  -8  -3-240.860 2052.27   1
  -3   8   5 15324.6 3000.28  -2
  -3  -8  -4 15324.6 3000.28   1
  -3   8   6 64236.4 4946.01  -2
  -3  -8  -5 64236.4 4946.01   1
  -3   8   7 3702.23 2287.38  -2
  -3  -8  -6 3702.23 2287.38   1
  -3   8   8 5890.34 2579.42  -2
  -3  -8  -7 5890.34 2579.42   1
  -3   8   9 14113.5 3255.06  -2
  -3  -8  -8 14113.5 3255.06   1
  -3   8  10 15945.0 3381.16  -2
  -3  -8  -9 15945.0 3381.16   1
  -3   8  11 5498.37 2831.58  -2
  -3  -8 -10 5498.37 2831.58   1
  -3   8  12-610.612 2698.13  -2
  -3  -8 -11-610.612 2698.13   1
  -3   8  13 23119.3 4012.89  -2
  -3  -8 -12 23119.3 4012.89   1
  -3   8  16 22229.7 4104.47  -2
  -3  -8 -15 22229.7 4104.47   1
   3   9  10 4760.50 3212.09  -2
   3  -9 -11 4760.50 3212.09   1
   3   9   9 5657.13 3166.01  -2
   3  -9 -10 5657.13 3166.01   1
   3   9   8 9132.32 3249.05  -2
   3  -9  -9 9132.32 3249.05   1
   3   9   7 16218.8 2253.55  -2
   3  -9  -8 16218.8 2253.55   1
   3   9   6 19442.5 3116.39  -2
   3  -9  -7 19442.5 3116.39   1
   3   9   5 3391.72 2023.29  -2
   3  -9  -6 3391.72 2023.29   1
   3   9   4 13575.7 2721.04  -2
   3  -9  -5 13575.7 2721.04   1
   3   9   3 47581.1 3054.69  -2
   3  -9  -4 47581.1 3054.69   1
  -3   9  -2 11233.9 2886.54  -2
  -3  -9   3 11233.9 2886.54   1
  -3   9  -1 3126.34 2442.48  -2
  -3  -9   2 3126.34 2442.48   1
  -3   9   0 51513.5 4685.86  -2
  -3  -9   1 51513.5 4685.86   1
  -3   9   1 50498.7 4642.11  -2
  -3  -9   0 50498.7 4642.11   1
  -3   9   2 6156.95 2623.09  -2
  -3  -9  -1 6156.95 2623.09   1
  -3   9   3 10646.3 2912.33  -2
  -3  -9  -2 10646.3 2912.33   1
  -3   9   4 45147.8 4560.56  -2
  -3  -9  -3 45147.8 4560.56   1
  -3   9   5 17076.9 3181.22  -2
  -3  -9  -4 17076.9 3181.22   1
  -3   9   6 1920.04 2271.09  -2
  -3  -9  -5 1920.04 2271.09   1
  -3   9   7 17363.1 3421.63  -2
  -3  -9  -6 17363.1 3421.63   1
  -3   9   8 18544.8 3550.96  -2
  -3  -9  -7 18544.8 3550.96   1
  -3   9   9 10923.4 3169.90  -2
  -3  -9  -8 10923.4 3169.90   1
  -3   9  10 6831.62 3060.58  -2
  -3  -9  -9 6831.62 3060.58   1
  -3   9  11 7929.08 3207.91  -2
  -3  -9 -10 7929.08 3207.91   1
   3  10   8 16605.4 3933.13  -2
   3 -10  -9 16605.4 3933.13   1
   3  10   7 4732.77 3003.36  -2
   3 -10  -8 4732.77 3003.36   1
   3  10   5 13941.6 3082.53  -2
   3 -10  -6 13941.6 3082.53   1
   3  10   4 13390.8 3095.42  -2
   3 -10  -5 13390.8 3095.42   1
   3  10   3 3365.49 1717.46  -2
   3 -10  -4 3365.49 1717.46   1
  -3  10  -2 2662.16 2475.99  -2
  -3 -10   3 2662.16 2475.99   1
  -3  10  -1 7217.34 2794.26  -2
  -3 -10   2 7217.34 2794.26   1
  -3  10   0 3945.31 2663.34  -2
  -3 -10   1 3945.31 2663.34   1
  -3  10   1 4949.31 2740.47  -2
  -3 -10   0 4949.31 2740.47   1
  -3  10   2 6582.08 2794.32  -2
  -3 -10  -1 6582.08 2794.32   1
  -3  10   3 1832.53 2550.92  -2
  -3 -10  -2 1832.53 2550.92   1
  -3  10   4 2374.38 2596.03  -2
  -3 -10  -3 2374.38 2596.03   1
  -3  10   5 15626.2 3456.31  -2
  -3 -10  -4 15626.2 3456.31   1
  -3  10   6 14806.4 3456.84  -2
  -3 -10  -5 14806.4 3456.84   1
  -3  10   7 4527.69 2958.16  -2
  -3 -10  -6 4527.69 2958.16   1
  -3  10   8 1695.40 2875.15  -2
  -3 -10  -7 1695.40 2875.15   1
  -3  11  -2 6117.97 3066.58  -2
  -3 -11   3 6117.97 3066.58   1
  -3  11  -1 3384.24 2919.33  -2
  -3 -11   2 3384.24 2919.33   1
  -3  11   0 46851.2 5235.61  -2
  -3 -11   1 46851.2 5235.61   1
  -3  11   1 48501.3 5302.39  -2
  -3 -11   0 48501.3 5302.39   1
  -3  11   2 5177.44 3140.29  -2
  -3 -11  -1 5177.44 3140.29   1
  -4   0  18 25604.4 1518.63   1
  -4   0  16 17286.1 989.923   1
   4   0 -14 31328.8 1062.17   1
  -4   0  12 99002.7 1594.30   1
   4   0 -10 241.449 241.773   1
   4   0  -8 5249.86 202.617   1
   4   0  -6 650.929 546.162   1
   4   0  -4 36585.3 1139.51   1
  -4   0   2 12613.4 335.253   1
  -4   0   0 15046.6 327.989   1
  -4   0  -2 4632.20 212.449   1
  -4   0  -4 12761.0 208.356   1
   4   0   6 45886.0 659.181   1
  -4   0  -8 6505.29 398.972   1
  -4   0 -10 152471. 974.757   1
  -4   0 -12 73.7399 550.572   1
  -4   0 -14 182559. 1172.85   1
  -4   0 -16 1209.96 661.144   1
  -4   1 -17 3724.62 1019.84  -2
  -4  -1  18 3724.62 1019.84   1
  -4  -1 -16 20960.7 1285.56  -2
  -4   1  17 20960.7 1285.56   1
  -4  -1 -15 15780.1 1155.84  -2
  -4   1  16 15780.1 1155.84   1
   4   1  14 167.622 512.074  -2
   4  -1 -15 167.622 512.074   1
   4   1  13 11008.7 1002.40  -2
   4  -1 -14 11008.7 1002.40   1
  -4  -1 -12 37833.3 1461.75  -2
  -4   1  13 37833.3 1461.75   1
  -4  -1 -11 15708.6 1052.30  -2
  -4   1  12 15708.6 1052.30   1
  -4  -1 -10 3951.24 632.772  -2
  -4   1  11 3951.24 632.772   1
  -4  -1  -9 43647.9 1155.63  -2
  -4   1  10 43647.9 1155.63   1
   4   1   8 22462.5 750.637  -2
   4  -1  -9 22462.5 750.637   1
   4   1   7 2385.53 274.436  -2
   4  -1  -8 2385.53 274.436   1
   4   1   6 13548.3 946.262  -2
   4  -1  -7 13548.3 946.262   1
  -4  -1  -5 129866. 1644.58  -2
  -4   1   6 129866. 1644.58   1
   4  -1   4 23711.5 710.515  -2
   4   1  -5 23711.5 710.515   1
  -4  -1  -3 11862.1 549.120  -2
  -4   1   4 11862.1 549.120   1
  -4  -1  -2 62660.3 1046.75  -2
  -4   1   3 62660.3 1046.75   1
  -4   1  -1 46544.0 1128.68  -2
  -4  -1   2 46544.0 1128.68   1
  -4   1   0 442.575 230.090  -2
  -4  -1   1 442.575 230.090   1
  -4   1   1 724.196 304.631  -2
  -4  -1   0 724.196 304.631   1
  -4   1   2 46296.3 957.443  -2
  -4  -1  -1 46296.3 957.443   1
   4  -1  -3 67455.6 1517.77  -2
   4   1   2 67455.6 1517.77   1
   4  -1  -4 11894.2 739.820  -2
   4   1   3 11894.2 739.820   1
   4  -1  -5 24128.4 1205.65  -2
   4   1   4 24128.4 1205.65   1
   4  -1  -6 133035. 3223.79  -2
   4   1   5 133035. 3223.79   1
   4  -1  -7 13523.6 1287.22  -2
   4   1   6 13523.6 1287.22   1
   4  -1  -8 2585.68 669.112  -2
   4   1   7 2585.68 669.112   1
  -4   1   9 22095.9 883.686  -2
  -4  -1  -8 22095.9 883.686   1
   4  -1 -10 39636.0 1365.38  -2
   4   1   9 39636.0 1365.38   1
   4  -1 -11 3983.65 707.738  -2
   4   1  10 3983.65 707.738   1
   4  -1 -12 14468.0 1597.61  -2
   4   1  11 14468.0 1597.61   1
   4  -1 -13 38600.3 2316.63  -2
   4   1  12 38600.3 2316.63   1
   4  -1 -14 13480.8 1688.29  -2
   4   1  13 13480.8 1688.29   1
   4  -1 -15 357.800 600.806  -2
   4   1  14 357.800 600.806   1
   4  -1 -16 22511.7 2102.61  -2
   4   1  15 22511.7 2102.61   1
   4  -1 -17 18123.6 1748.55  -2
   4   1  16 18123.6 1748.55   1
   4  -1 -18 3653.66 2966.51  -2
   4   1  17 3653.66 2966.51   1
  -4   2 -17 2134.40 1066.76  -2
  -4  -2  18 2134.40 1066.76   1
  -4   2 -16-139.174 2010.72  -2
  -4  -2  17-139.174 2010.72   1
   4   2  15 11420.4 3398.76  -2
   4  -2 -16 11420.4 3398.76   1
  -4  -2 -14 27986.0 2854.85  -2
  -4   2  15 27986.0 2854.85   1
   4   2  13 631.974 850.375  -2
   4  -2 -14 631.974 850.375   1
  -4  -2 -12 526.746 613.287  -2
  -4   2  13 526.746 613.287   1
   4   2  11 15584.2 1074.83  -2
   4  -2 -12 15584.2 1074.83   1
  -4  -2 -10 44912.2 1480.55  -2
  -4   2  11 44912.2 1480.55   1
  -4  -2  -9 2117.56 543.017  -2
  -4   2  10 2117.56 543.017   1
   4   2   8 27434.6 834.311  -2
   4  -2  -9 27434.6 834.311   1
  -4  -2  -7 69581.1 1078.57  -2
  -4   2   8 69581.1 1078.57   1
   4  -2   6 22046.2 1296.82  -2
   4   2  -7 22046.2 1296.82   1
   4  -2   5 2200.14 452.090  -2
   4   2  -6 2200.14 452.090   1
   4  -2   4 63077.7 1192.63  -2
   4   2  -5 63077.7 1192.63   1
   4  -2   3 80418.8 1838.53  -2
   4   2  -4 80418.8 1838.53   1
   4  -2   2 14963.3 756.364  -2
   4   2  -3 14963.3 756.364   1
  -4  -2  -1 31462.2 1022.98  -2
  -4   2   2 31462.2 1022.98   1
   4  -2   0 113532. 1451.51  -2
   4   2  -1 113532. 1451.51   1
   4  -2  -1 115590. 1838.19  -2
   4   2   0 115590. 1838.19   1
   4  -2  -2 28233.0 949.732  -2
   4   2   1 28233.0 949.732   1
  -4   2   3 15600.8 1386.58  -2
  -4  -2  -2 15600.8 1386.58   1
  -4   2   4 77120.1 2387.51  -2
  -4  -2  -3 77120.1 2387.51   1
  -4   2   5 59420.7 2190.21  -2
  -4  -2  -4 59420.7 2190.21   1
  -4   2   6 2383.50 853.835  -2
  -4  -2  -5 2383.50 853.835   1
   4  -2  -7 22564.5 1548.53  -2
   4   2   6 22564.5 1548.53   1
   4  -2  -8 66930.3 2532.37  -2
   4   2   7 66930.3 2532.37   1
   4  -2  -9 25747.9 982.440  -2
   4   2   8 25747.9 982.440   1
   4  -2 -10 1985.16 715.244  -2
   4   2   9 1985.16 715.244   1
   4  -2 -11 45980.5 1756.91  -2
   4   2  10 45980.5 1756.91   1
   4  -2 -12 14854.5 1193.05  -2
   4   2  11 14854.5 1193.05   1
   4  -2 -13 407.978 1121.80  -2
   4   2  12 407.978 1121.80   1
   4  -2 -14 4024.10 1314.82  -2
   4   2  13 4024.10 1314.82   1
   4  -2 -15 24966.6 2101.44  -2
   4   2  14 24966.6 2101.44   1
  -4   2  16 8919.87 1641.92  -2
  -4  -2 -15 8919.87 1641.92   1
   4  -2 -17 1420.98 974.769  -2
   4   2  16 1420.98 974.769   1
   4  -2 -18 3018.40 3010.40  -2
   4   2  17 3018.40 3010.40   1
   4  -2 -19 8667.54 3273.93  -2
   4   2  18 8667.54 3273.93   1
   4   3  16 34944.5 5238.16  -2
   4  -3 -17 34944.5 5238.16   1
   4   3  15 17119.8 3831.53  -2
   4  -3 -16 17119.8 3831.53   1
   4   3  14 1362.99 2696.85  -2
   4  -3 -15 1362.99 2696.85   1
   4   3  13 20906.9 3757.39  -2
   4  -3 -14 20906.9 3757.39   1
   4   3  12 34016.1 4239.92  -2
   4  -3 -13 34016.1 4239.92   1
   4   3  11 17547.2 3338.77  -2
   4  -3 -12 17547.2 3338.77   1
   4   3  10 6516.56 2443.09  -2
   4  -3 -11 6516.56 2443.09   1
   4   3   9 30478.1 3652.21  -2
   4  -3 -10 30478.1 3652.21   1
   4   3   8 5894.64 865.531  -2
   4  -3  -9 5894.64 865.531   1
  -4  -3  -7 805.500 254.015  -2
  -4   3   8 805.500 254.015   1
   4  -3   6 1275.63 355.104  -2
   4   3  -7 1275.63 355.104   1
  -4  -3  -5 85586.9 1455.89  -2
  -4   3   6 85586.9 1455.89   1
   4  -3   4 18854.6 1198.76  -2
   4   3  -5 18854.6 1198.76   1
   4  -3   3 22225.9 1072.03  -2
   4   3  -4 22225.9 1072.03   1
  -4  -3  -2 1143.18 377.844  -2
  -4   3   3 1143.18 377.844   1
   4  -3   1 76691.3 1368.61  -2
   4   3  -2 76691.3 1368.61   1
   4  -3   0 27413.1 909.671  -2
   4   3  -1 27413.1 909.671   1
   4  -3  -1 26354.4 943.965  -2
   4   3   0 26354.4 943.965   1
   4  -3  -2 78435.9 1688.85  -2
   4   3   1 78435.9 1688.85   1
  -4   3   3 1204.69 590.574  -2
  -4  -3  -2 1204.69 590.574   1
  -4   3   4 20806.3 1039.18  -2
  -4  -3  -3 20806.3 1039.18   1
  -4   3   5 22710.8 2437.18  -2
  -4  -3  -4 22710.8 2437.18   1
  -4   3   6 76479.6 4311.89  -2
  -4  -3  -5 76479.6 4311.89   1
  -4   3   7 856.845 1545.53  -2
  -4  -3  -6 856.845 1545.53   1
  -4   3   8 505.790 577.747  -2
  -4  -3  -7 505.790 577.747   1
  -4   3   9 7148.58 2100.31  -2
  -4  -3  -8 7148.58 2100.31   1
  -4   3  10 32762.0 3609.72  -2
  -4  -3  -9 32762.0 3609.72   1
  -4   3  11 5108.59 2252.14  -2
  -4  -3 -10 5108.59 2252.14   1
  -4   3  12 21064.7 1930.99  -2
  -4  -3 -11 21064.7 1930.99   1
  -4   3  13 23511.8 3584.18  -2
  -4  -3 -12 23511.8 3584.18   1
  -4   3  14 19988.0 3613.06  -2
  -4  -3 -13 19988.0 3613.06   1
  -4   3  15 1158.09 2508.60  -2
  -4  -3 -14 1158.09 2508.60   1
   4  -3 -16 15433.4 2493.61  -2
   4   3  15 15433.4 2493.61   1
   4  -3 -17 29344.6 3170.36  -2
   4   3  16 29344.6 3170.36   1
   4  -3 -18 2932.84 3048.32  -2
   4   3  17 2932.84 3048.32   1
   4  -3 -19 4318.18 3221.19  -2
   4   3  18 4318.18 3221.19   1
   4   4  15 7892.67 3192.66  -2
   4  -4 -16 7892.67 3192.66   1
   4   4  14 22445.5 4160.32  -2
   4  -4 -15 22445.5 4160.32   1
   4   4  13 13705.9 3462.87  -2
   4  -4 -14 13705.9 3462.87   1
   4   4  12 3039.66 2509.31  -2
   4  -4 -13 3039.66 2509.31   1
   4   4  11 12370.1 3069.45  -2
   4  -4 -12 12370.1 3069.45   1
   4   4  10 18237.3 3359.19  -2
   4  -4 -11 18237.3 3359.19   1
   4   4   9 939.055 1918.99  -2
   4  -4 -10 939.055 1918.99   1
   4   4   8 5348.49 2198.44  -2
   4  -4  -9 5348.49 2198.44   1
   4   4   7 39307.8 1484.59  -2
   4  -4  -8 39307.8 1484.59   1
   4   4   6 27422.2 1261.73  -2
   4  -4  -7 27422.2 1261.73   1
   4   4   5 5796.46 764.362  -2
   4  -4  -6 5796.46 764.362   1
   4  -4   4 50064.4 1596.79  -2
   4   4  -5 50064.4 1596.79   1
   4  -4   3 76301.3 1685.47  -2
   4   4  -4 76301.3 1685.47   1
  -4  -4  -2 6446.02 691.581  -2
  -4   4   3 6446.02 691.581   1
   4  -4   1 1551.93 541.483  -2
   4   4  -2 1551.93 541.483   1
   4   4   0 83481.7 2014.62  -2
   4  -4  -1 83481.7 2014.62   1
   4   4  -1 81101.5 2027.44  -2
   4  -4   0 81101.5 2027.44   1
  -4   4   2 1163.00 602.381  -2
  -4  -4  -1 1163.00 602.381   1
  -4   4   3 6824.37 925.442  -2
  -4  -4  -2 6824.37 925.442   1
  -4   4   4 73345.4 2239.40  -2
  -4  -4  -3 73345.4 2239.40   1
  -4   4   5 47346.9 1649.87  -2
  -4  -4  -4 47346.9 1649.87   1
  -4   4   6 6193.47 631.936  -2
  -4  -4  -5 6193.47 631.936   1
  -4   4   7 30760.4 3200.81  -2
  -4  -4  -6 30760.4 3200.81   1
  -4   4   8 35694.9 3534.17  -2
  -4  -4  -7 35694.9 3534.17   1
  -4   4   9 7327.09 828.648  -2
  -4  -4  -8 7327.09 828.648   1
  -4   4  10 388.485 1891.80  -2
  -4  -4  -9 388.485 1891.80   1
  -4   4  11 21986.6 3338.62  -2
  -4  -4 -10 21986.6 3338.62   1
  -4   4  12 14795.2 3047.90  -2
  -4  -4 -11 14795.2 3047.90   1
  -4   4  13 3120.36 1451.63  -2
  -4  -4 -12 3120.36 1451.63   1
  -4   4  14 8137.10 2991.55  -2
  -4  -4 -13 8137.10 2991.55   1
  -4   4  15 16803.5 3646.18  -2
  -4  -4 -14 16803.5 3646.18   1
  -4   4  16 2629.29 2812.85  -2
  -4  -4 -15 2629.29 2812.85   1
   4   5  14 381.957 1112.90  -2
   4  -5 -15 381.957 1112.90   1
   4   5  13 14514.0 3566.04  -2
   4  -5 -14 14514.0 3566.04   1
   4   5  12 15748.7 3645.87  -2
   4  -5 -13 15748.7 3645.87   1
   4   5  11 6810.83 2774.17  -2
   4  -5 -12 6810.83 2774.17   1
   4   5  10 12378.7 2987.28  -2
   4  -5 -11 12378.7 2987.28   1
   4   5   9 41706.7 4387.31  -2
   4  -5 -10 41706.7 4387.31   1
   4   5   8 5792.91 2307.33  -2
   4  -5  -9 5792.91 2307.33   1
   4   5   7 701.553 917.164  -2
   4  -5  -8 701.553 917.164   1
   4   5   6 38874.6 1686.88  -2
   4  -5  -7 38874.6 1686.88   1
   4  -5   5 46356.3 1461.70  -2
   4   5  -6 46356.3 1461.70   1
   4  -5   4 36897.7 1614.58  -2
   4   5  -5 36897.7 1614.58   1
  -4  -5  -3 135.768 448.061  -2
  -4   5   4 135.768 448.061   1
  -4  -5  -2 55316.3 1876.36  -2
  -4   5   3 55316.3 1876.36   1
  -4  -5  -1 52611.5 1837.85  -2
  -4   5   2 52611.5 1837.85   1
  -4  -5   0 487.353 419.912  -2
  -4   5   1 487.353 419.912   1
  -4   5   1 1218.39 843.836  -2
  -4  -5   0 1218.39 843.836   1
  -4   5   2 45673.5 2212.66  -2
  -4  -5  -1 45673.5 2212.66   1
  -4   5   3 55503.8 2347.15  -2
  -4  -5  -2 55503.8 2347.15   1
  -4   5   4 458.008 296.595  -2
  -4  -5  -3 458.008 296.595   1
  -4   5   5 35549.3 1788.28  -2
  -4  -5  -4 35549.3 1788.28   1
  -4   5   6 45435.3 3839.07  -2
  -4  -5  -5 45435.3 3839.07   1
  -4   5   7 31867.5 3422.33  -2
  -4  -5  -6 31867.5 3422.33   1
  -4   5   9 7035.67 2321.23  -2
  -4  -5  -8 7035.67 2321.23   1
  -4   5  10 35788.4 4030.74  -2
  -4  -5  -9 35788.4 4030.74   1
  -4   5  11 11084.7 1054.74  -2
  -4  -5 -10 11084.7 1054.74   1
  -4   5  12 5165.64 2619.51  -2
  -4  -5 -11 5165.64 2619.51   1
  -4   5  13 12085.0 3222.59  -2
  -4  -5 -12 12085.0 3222.59   1
  -4   5  14 8685.26 3105.06  -2
  -4  -5 -13 8685.26 3105.06   1
  -4   5  15 472.063 2688.78  -2
  -4  -5 -14 472.063 2688.78   1
   4   6  13 3669.21 3010.95  -2
   4  -6 -14 3669.21 3010.95   1
   4   6  12 1282.33 2753.22  -2
   4  -6 -13 1282.33 2753.22   1
   4   6  11 15280.6 3603.01  -2
   4  -6 -12 15280.6 3603.01   1
   4   6  10 23594.6 3880.43  -2
   4  -6 -11 23594.6 3880.43   1
   4   6   9 4444.48 2363.46  -2
   4  -6 -10 4444.48 2363.46   1
   4   6   8 7142.72 2503.95  -2
   4  -6  -9 7142.72 2503.95   1
   4   6   7 19436.1 3173.27  -2
   4  -6  -8 19436.1 3173.27   1
   4  -6   6 14741.3 1678.75  -2
   4   6  -7 14741.3 1678.75   1
   4  -6   5 2918.99 875.871  -2
   4   6  -6 2918.99 875.871   1
   4  -6   4 27973.5 2098.72  -2
   4   6  -5 27973.5 2098.72   1
  -4   6  -3 24431.1 2055.61  -2
  -4  -6   4 24431.1 2055.61   1
  -4   6  -2 26348.9 2071.86  -2
  -4  -6   3 26348.9 2071.86   1
  -4   6  -1 681.452 592.379  -2
  -4  -6   2 681.452 592.379   1
  -4   6   0 36620.0 2270.80  -2
  -4  -6   1 36620.0 2270.80   1
  -4   6   1 35631.3 2184.75  -2
  -4  -6   0 35631.3 2184.75   1
  -4   6   2 639.410 1614.51  -2
  -4  -6  -1 639.410 1614.51   1
  -4   6   3 26575.9 3065.90  -2
  -4  -6  -2 26575.9 3065.90   1
  -4   6   4 22898.0 2966.23  -2
  -4  -6  -3 22898.0 2966.23   1
  -4   6   5 21210.7 3023.14  -2
  -4  -6  -4 21210.7 3023.14   1
  -4   6   6 4039.30 2071.68  -2
  -4  -6  -5 4039.30 2071.68   1
  -4   6   7 14634.1 2794.38  -2
  -4  -6  -6 14634.1 2794.38   1
  -4   6   8 21573.5 3299.64  -2
  -4  -6  -7 21573.5 3299.64   1
  -4   6   9 5818.89 2460.81  -2
  -4  -6  -8 5818.89 2460.81   1
  -4   6  10 6391.98 953.502  -2
  -4  -6  -9 6391.98 953.502   1
  -4   6  11 20255.2 3615.51  -2
  -4  -6 -10 20255.2 3615.51   1
  -4   6  12 16742.6 3529.42  -2
  -4  -6 -11 16742.6 3529.42   1
  -4   6  13-147.058 2603.21  -2
  -4  -6 -12-147.058 2603.21   1
  -4   6  14 5006.41 1125.02  -2
  -4  -6 -13 5006.41 1125.02   1
   4   7  12 228.312 1203.79  -2
   4  -7 -13 228.312 1203.79   1
   4   7  11 13048.5 3507.91  -2
   4  -7 -12 13048.5 3507.91   1
   4   7  10 206.682 2502.62  -2
   4  -7 -11 206.682 2502.62   1
   4   7   9 20973.3 3612.24  -2
   4  -7 -10 20973.3 3612.24   1
   4   7   8 12829.2 3080.53  -2
   4  -7  -9 12829.2 3080.53   1
   4   7   7 8468.80 2755.29  -2
   4  -7  -8 8468.80 2755.29   1
   4   7   6 8351.99 2686.89  -2
   4  -7  -7 8351.99 2686.89   1
   4  -7   5 17274.0 1884.03  -2
   4   7  -6 17274.0 1884.03   1
   4   7   4 22850.6 3262.27  -2
   4  -7  -5 22850.6 3262.27   1
  -4   7  -3 792.023 1243.76  -2
  -4  -7   4 792.023 1243.76   1
  -4   7  -2 12504.5 1740.11  -2
  -4  -7   3 12504.5 1740.11   1
  -4   7  -1 25534.0 2186.60  -2
  -4  -7   2 25534.0 2186.60   1
  -4   7   0 36296.8 3651.19  -2
  -4  -7   1 36296.8 3651.19   1
  -4   7   1 30446.5 3412.13  -2
  -4  -7   0 30446.5 3412.13   1
  -4   7   2 26236.0 3236.01  -2
  -4  -7  -1 26236.0 3236.01   1
  -4   7   3 12377.4 2609.85  -2
  -4  -7  -2 12377.4 2609.85   1
  -4   7   4 412.005 762.038  -2
  -4  -7  -3 412.005 762.038   1
  -4   7   5 21800.5 3254.70  -2
  -4  -7  -4 21800.5 3254.70   1
  -4   7   6 17017.5 3089.53  -2
  -4  -7  -5 17017.5 3089.53   1
  -4   7   7 10191.2 2748.10  -2
  -4  -7  -6 10191.2 2748.10   1
  -4   7   8 13713.2 3125.78  -2
  -4  -7  -7 13713.2 3125.78   1
  -4   7   9 11004.6 3025.59  -2
  -4  -7  -8 11004.6 3025.59   1
  -4   7  10 19816.7 3672.46  -2
  -4  -7  -9 19816.7 3672.46   1
  -4   7  11 1333.70 2458.64  -2
  -4  -7 -10 1333.70 2458.64   1
  -4   7  12 13485.0 3405.01  -2
  -4  -7 -11 13485.0 3405.01   1
  -4   7  13 1569.50 2744.43  -2
  -4  -7 -12 1569.50 2744.43   1
   4   8  10 7070.85 3072.34  -2
   4  -8 -11 7070.85 3072.34   1
   4   8   9 1979.49 2672.10  -2
   4  -8 -10 1979.49 2672.10   1
   4   8   8 4316.29 2707.53  -2
   4  -8  -9 4316.29 2707.53   1
   4   8   7 16067.7 3392.66  -2
   4  -8  -8 16067.7 3392.66   1
   4   8   6 16764.3 3262.53  -2
   4  -8  -7 16764.3 3262.53   1
   4   8   5 2720.14 2366.42  -2
   4  -8  -6 2720.14 2366.42   1
   4   8   4 27284.2 3778.29  -2
   4  -8  -5 27284.2 3778.29   1
  -4   8  -3 22115.5 2358.59  -2
  -4  -8   4 22115.5 2358.59   1
  -4   8  -2 6723.69 1682.20  -2
  -4  -8   3 6723.69 1682.20   1
  -4   8  -1 241.103 824.611  -2
  -4  -8   2 241.103 824.611   1
  -4   8   0 31542.7 3788.71  -2
  -4  -8   1 31542.7 3788.71   1
  -4   8   1 30220.6 3725.97  -2
  -4  -8   0 30220.6 3725.97   1
  -4   8   2 1048.68 862.303  -2
  -4  -8  -1 1048.68 862.303   1
  -4   8   3 7258.07 2518.05  -2
  -4  -8  -2 7258.07 2518.05   1
  -4   8   4 21618.6 3455.18  -2
  -4  -8  -3 21618.6 3455.18   1
  -4   8   5 29382.8 3869.57  -2
  -4  -8  -4 29382.8 3869.57   1
  -4   8   6 5943.43 932.458  -2
  -4  -8  -5 5943.43 932.458   1
  -4   8   7 18528.0 3469.38  -2
  -4  -8  -6 18528.0 3469.38   1
  -4   8   8 14446.1 3392.20  -2
  -4  -8  -7 14446.1 3392.20   1
  -4   8   9 9985.42 3147.20  -2
  -4  -8  -8 9985.42 3147.20   1
  -4   8  10 2835.96 2817.17  -2
  -4  -8  -9 2835.96 2817.17   1
  -4   8  11 5413.17 1130.58  -2
  -4  -8 -10 5413.17 1130.58   1
   4   9   9 13446.0 3743.27  -2
   4  -9 -10 13446.0 3743.27   1
   4   9   8 10456.7 3526.81  -2
   4  -9  -9 10456.7 3526.81   1
   4   9   7 227.220 1112.23  -2
   4  -9  -8 227.220 1112.23   1
   4   9   6 5889.50 2878.66  -2
   4  -9  -7 5889.50 2878.66   1
   4   9   5 17264.1 3640.09  -2
   4  -9  -6 17264.1 3640.09   1
   4   9   4 6817.68 2793.05  -2
   4  -9  -5 6817.68 2793.05   1
  -4   9  -3 359.385 1643.34  -2
  -4  -9   4 359.385 1643.34   1
  -4   9  -2 23610.7 3740.42  -2
  -4  -9   3 23610.7 3740.42   1
  -4   9  -1 19775.5 3467.80  -2
  -4  -9   2 19775.5 3467.80   1
  -4   9   0 594.215 962.933  -2
  -4  -9   1 594.215 962.933   1
  -4   9   1 5579.19 2583.77  -2
  -4  -9   0 5579.19 2583.77   1
  -4   9   2 19128.1 3520.50  -2
  -4  -9  -1 19128.1 3520.50   1
  -4   9   3 23898.4 3764.91  -2
  -4  -9  -2 23898.4 3764.91   1
  -4   9   4 340.933 940.560  -2
  -4  -9  -3 340.933 940.560   1
  -4   9   5 8371.59 2854.86  -2
  -4  -9  -4 8371.59 2854.86   1
  -4   9   6 22276.4 3800.29  -2
  -4  -9  -5 22276.4 3800.29   1
  -4   9   7 5434.17 2822.35  -2
  -4  -9  -6 5434.17 2822.35   1
  -4   9   8 2221.52 2502.37  -2
  -4  -9  -7 2221.52 2502.37   1
  -4   9   9 14647.9 3733.45  -2
  -4  -9  -8 14647.9 3733.45   1
   4  10   6 11857.6 3841.33  -2
   4 -10  -7 11857.6 3841.33   1
   4  10   5 1374.07 2772.84  -2
   4 -10  -6 1374.07 2772.84   1
   4  10   4 2178.56 2601.27  -2
   4 -10  -5 2178.56 2601.27   1
   4  10   3 8935.03 2919.65  -2
   4 -10  -4 8935.03 2919.65   1
  -4  10  -2 1026.19 2637.25  -2
  -4 -10   3 1026.19 2637.25   1
  -4  10  -1 53.9741 2531.86  -2
  -4 -10   2 53.9741 2531.86   1
  -4  10   0 17879.5 3613.88  -2
  -4 -10   1 17879.5 3613.88   1
  -4  10   1 15097.7 3477.06  -2
  -4 -10   0 15097.7 3477.06   1
  -4  10   2-805.892 2673.80  -2
  -4 -10  -1-805.892 2673.80   1
  -4  10   3-921.100 2616.14  -2
  -4 -10  -2-921.100 2616.14   1
  -4  10   4 7205.87 3163.23  -2
  -4 -10  -3 7205.87 3163.23   1
  -4  10   5-244.049 2680.87  -2
  -4 -10  -4-244.049 2680.87   1
  -4  10   6 2540.21 2827.40  -2
  -4 -10  -5 2540.21 2827.40   1
   4  11   3 1887.23 3158.73  -2
   4 -11  -4 1887.23 3158.73   1
  -5   0  17 28064.8 1924.52   1
  -5   0  15-515.555 1315.46   1
   5   0 -13 55056.8 1516.49   1
   5   0 -11 7351.96 848.787   1
   5   0  -9 10274.7 794.209   1
  -5   0   7 7358.07 1004.11   1
  -5   0   5 37822.4 1545.43   1
  -5   0   3 23263.4 1237.69   1
  -5   0   1 2290.72 354.596   1
  -5   0  -1 16807.6 417.811   1
  -5   0  -3 1215.32 241.249   1
  -5   0  -5 22964.9 632.532   1
  -5   0  -7 7208.87 467.584   1
  -5   0  -9 23625.0 919.892   1
  -5   0 -11 17458.5 926.025   1
   5   0  13 14299.5 985.066   1
   5   0  15 21039.2 1106.25   1
  -5   1 -17-176.675 2329.68  -2
  -5  -1  18-176.675 2329.68   1
  -5  -1 -16 487.205 2174.23  -2
  -5   1  17 487.205 2174.23   1
  -5  -1 -15 3465.29 1715.18  -2
  -5   1  16 3465.29 1715.18   1
  -5  -1 -14 34252.8 2387.71  -2
  -5   1  15 34252.8 2387.71   1
   5   1  13 719.730 1033.34  -2
   5  -1 -14 719.730 1033.34   1
  -5   1 -12 557.141 1453.60  -2
  -5  -1  13 557.141 1453.60   1
  -5   1 -11 30223.8 2058.39  -2
  -5  -1  12 30223.8 2058.39   1
  -5  -1 -10 15243.8 2016.21  -2
  -5   1  11 15243.8 2016.21   1
  -5  -1  -9 441.338 1531.44  -2
  -5   1  10 441.338 1531.44   1
   5   1   8 3639.19 1476.04  -2
   5  -1  -9 3639.19 1476.04   1
   5   1   7 22101.6 1899.24  -2
   5  -1  -8 22101.6 1899.24   1
   5   1   6 34103.9 2085.24  -2
   5  -1  -7 34103.9 2085.24   1
   5   1   5 4758.43 1286.77  -2
   5  -1  -6 4758.43 1286.77   1
   5   1   4 36162.8 2008.82  -2
   5  -1  -5 36162.8 2008.82   1
   5   1   3 44499.6 1627.44  -2
   5  -1  -4 44499.6 1627.44   1
   5   1   2 6824.08 967.377  -2
   5  -1  -3 6824.08 967.377   1
  -5  -1   2-33.7356 468.680   1
   5  -1   1 1633.93 1107.39  -2
   5   1  -2 1633.93 1107.39   1
  -5  -1   1 10229.6 484.209   1
   5  -1   0 12034.4 1383.50  -2
   5   1  -1 12034.4 1383.50   1
  -5   1   0 388.442 493.349   1
  -5  -1   1 11911.3 681.954  -2
  -5   1   0 11911.3 681.954   1
  -5   1   2 2098.01 424.072  -2
  -5  -1  -1 2098.01 424.072   1
  -5   1   3 7315.09 577.240  -2
  -5  -1  -2 7315.09 577.240   1
  -5   1   4 45454.6 1028.09  -2
  -5  -1  -3 45454.6 1028.09   1
  -5   1   5 36411.4 965.585  -2
  -5  -1  -4 36411.4 965.585   1
  -5   1   6 4189.20 700.633  -2
  -5  -1  -5 4189.20 700.633   1
  -5   1   7 37007.4 1209.87  -2
  -5  -1  -6 37007.4 1209.87   1
   5   1  -8 20468.8 1023.97  -2
   5  -1   7 20468.8 1023.97   1
  -5   1   9 3929.03 741.450  -2
  -5  -1  -8 3929.03 741.450   1
   5  -1 -10 338.009 654.850  -2
   5   1   9 338.009 654.850   1
   5  -1 -11 14544.3 1324.51  -2
   5   1  10 14544.3 1324.51   1
   5   1 -12 29496.5 1670.56  -2
   5  -1  11 29496.5 1670.56   1
   5   1 -13 1274.59 1148.23  -2
   5  -1  12 1274.59 1148.23   1
   5   1 -14 2517.13 1144.52  -2
   5  -1  13 2517.13 1144.52   1
   5   1 -15 34196.1 1956.00  -2
   5  -1  14 34196.1 1956.00   1
   5   1 -16 4843.88 1369.32  -2
   5  -1  15 4843.88 1369.32   1
   5   1 -17 1359.30 1210.95  -2
   5  -1  16 1359.30 1210.95   1
   5  -1 -18 1576.48 3285.29  -2
   5   1  17 1576.48 3285.29   1
  -5   2 -16 15750.0 3657.21  -2
  -5  -2  17 15750.0 3657.21   1
   5  -2 -16 720.307 2098.60   1
  -5   2 -15 3063.65 2973.65  -2
  -5  -2  16 3063.65 2973.65   1
  -5  -2 -14 149.439 1987.10  -2
  -5   2  15 149.439 1987.10   1
  -5  -2 -13 4008.71 1936.47  -2
  -5   2  14 4008.71 1936.47   1
   5   2  12 15731.9 2216.33  -2
   5  -2 -13 15731.9 2216.33   1
   5   2  11 7278.28 1831.12  -2
   5  -2 -12 7278.28 1831.12   1
  -5  -2 -10 2409.29 1624.75  -2
  -5   2  11 2409.29 1624.75   1
  -5  -2  -9 23051.3 2108.65  -2
  -5   2  10 23051.3 2108.65   1
   5   2   8 15069.4 1865.59  -2
   5  -2  -9 15069.4 1865.59   1
   5   2   7 658.427 807.292  -2
   5  -2  -8 658.427 807.292   1
   5   2   6 17434.7 1723.06  -2
   5  -2  -7 17434.7 1723.06   1
   5   2   5 60385.3 1923.39  -2
   5  -2  -6 60385.3 1923.39   1
   5   2   4 30281.5 1483.17  -2
   5  -2  -5 30281.5 1483.17   1
   5   2   3 14679.2 880.418  -2
   5  -2  -4 14679.2 880.418   1
   5   2   2 22329.7 771.839  -2
   5  -2  -3 22329.7 771.839   1
  -5  -2   2 35349.5 1580.33   1
  -5  -2  -1 41048.6 1156.75  -2
  -5   2   2 41048.6 1156.75   1
  -5   2   1 2499.23 347.388   1
  -5   2   0 29855.5 1006.07  -2
  -5  -2   1 29855.5 1006.07   1
  -5   2   1 29742.0 668.540  -2
  -5  -2   0 29742.0 668.540   1
  -5   2   2 48662.5 1563.98  -2
  -5  -2  -1 48662.5 1563.98   1
   5  -2  -3 23800.3 1488.59  -2
   5   2   2 23800.3 1488.59   1
   5  -2  -4 15700.5 1072.07  -2
   5   2   3 15700.5 1072.07   1
   5  -2  -5 31059.2 1511.68  -2
   5   2   4 31059.2 1511.68   1
  -5   2   6 57434.7 2021.39  -2
  -5  -2  -5 57434.7 2021.39   1
  -5   2   7 18076.1 1426.41  -2
  -5  -2  -6 18076.1 1426.41   1
  -5   2   8 590.289 699.913  -2
  -5  -2  -7 590.289 699.913   1
   5  -2  -9 14745.7 1403.47  -2
   5   2   8 14745.7 1403.47   1
   5  -2 -10 21608.0 1657.47  -2
   5   2   9 21608.0 1657.47   1
   5  -2 -11 1829.78 1213.35  -2
   5   2  10 1829.78 1213.35   1
   5  -2 -12 6487.58 1400.71  -2
   5   2  11 6487.58 1400.71   1
   5  -2 -13 16461.1 1717.76  -2
   5   2  12 16461.1 1717.76   1
   5  -2 -14 5146.09 1442.04  -2
   5   2  13 5146.09 1442.04   1
   5  -2 -15 443.857 1467.62  -2
   5   2  14 443.857 1467.62   1
   5  -2 -16 4337.70 1593.49  -2
   5   2  15 4337.70 1593.49   1
   5  -2 -17 14379.2 3734.01  -2
   5   2  16 14379.2 3734.01   1
   5   3  14 26898.1 3969.32  -2
   5  -3 -15 26898.1 3969.32   1
   5   3  13 23420.1 3622.14  -2
   5  -3 -14 23420.1 3622.14   1
   5   3  12 4041.77 2539.93  -2
   5  -3 -13 4041.77 2539.93   1
   5   3  11 9380.25 2683.04  -2
   5  -3 -12 9380.25 2683.04   1
   5   3  10 12331.6 2605.16  -2
   5  -3 -11 12331.6 2605.16   1
  -5  -3  -9 7484.71 1744.45  -2
  -5   3  10 7484.71 1744.45   1
   5   3   8 2536.19 1517.93  -2
   5  -3  -9 2536.19 1517.93   1
  -5  -3  -7 19432.0 1888.64  -2
  -5   3   8 19432.0 1888.64   1
   5   3   6 15999.0 1271.85  -2
   5  -3  -7 15999.0 1271.85   1
   5   3   5 2793.42 956.908  -2
   5  -3  -6 2793.42 956.908   1
  -5  -3  -4 7353.57 1078.81  -2
  -5   3   5 7353.57 1078.81   1
  -5  -3  -3 37205.8 1590.23  -2
  -5   3   4 37205.8 1590.23   1
  -5   3  -2 23079.9 953.673  -2
  -5  -3   3 23079.9 953.673   1
  -5   3   2 8021.97 501.646   1
  -5   3  -1 8831.38 759.633  -2
  -5  -3   2 8831.38 759.633   1
  -5   3   1 46457.1 1369.95   1
  -5   3   0 46727.8 1408.83  -2
  -5  -3   1 46727.8 1408.83   1
   5  -3  -1 48423.6 1066.86  -2
   5   3   0 48423.6 1066.86   1
   5  -3  -2 10548.1 688.714  -2
   5   3   1 10548.1 688.714   1
   5  -3  -3 24316.4 998.131  -2
   5   3   2 24316.4 998.131   1
   5  -3  -4 36525.7 1957.21  -2
   5   3   3 36525.7 1957.21   1
  -5   3   5 8428.44 1386.44  -2
  -5  -3  -4 8428.44 1386.44   1
  -5   3   6 2247.35 1245.45  -2
  -5  -3  -5 2247.35 1245.45   1
  -5   3   7 16907.4 1747.76  -2
  -5  -3  -6 16907.4 1747.76   1
  -5   3   8 19019.0 1916.82  -2
  -5  -3  -7 19019.0 1916.82   1
  -5   3   9 1241.74 777.872  -2
  -5  -3  -8 1241.74 777.872   1
  -5   3  10 5267.63 1579.78  -2
  -5  -3  -9 5267.63 1579.78   1
  -5   3  11 11805.9 1921.40  -2
  -5  -3 -10 11805.9 1921.40   1
  -5   3  12 8817.92 1902.89  -2
  -5  -3 -11 8817.92 1902.89   1
  -5   3  13 4227.97 1806.32  -2
  -5  -3 -12 4227.97 1806.32   1
  -5   3  14 17947.1 2431.01  -2
  -5  -3 -13 17947.1 2431.01   1
  -5   3  15 23856.1 2693.25  -2
  -5  -3 -14 23856.1 2693.25   1
   5  -3 -16 4686.55 3116.55  -2
   5   3  15 4686.55 3116.55   1
   5  -4 -15 108.871 2220.84   1
   5   4  13 8534.25 3109.51  -2
   5  -4 -14 8534.25 3109.51   1
   5   4  12 26432.9 3610.09  -2
   5  -4 -13 26432.9 3610.09   1
   5   4  11 4296.87 2515.83  -2
   5  -4 -12 4296.87 2515.83   1
   5   4  10 8541.86 2634.64  -2
   5  -4 -11 8541.86 2634.64   1
   5   4   9 7025.59 2467.21  -2
   5  -4 -10 7025.59 2467.21   1
   5   4   8 11042.2 2519.61  -2
   5  -4  -9 11042.2 2519.61   1
   5  -4   7 317.156 1049.61  -2
   5   4  -8 317.156 1049.61   1
   5  -4   6 11604.8 1354.84  -2
   5   4  -7 11604.8 1354.84   1
   5   4   5 31385.2 1822.33  -2
   5  -4  -6 31385.2 1822.33   1
   5   4   4 24677.4 1705.77  -2
   5  -4  -5 24677.4 1705.77   1
  -5   4  -3 1086.89 838.535  -2
  -5  -4   4 1086.89 838.535   1
  -5   4  -2 18319.7 1129.14  -2
  -5  -4   3 18319.7 1129.14   1
   5  -4   1 17218.3 1116.09  -2
   5   4  -2 17218.3 1116.09   1
   5  -4   0 127.248 441.954  -2
   5   4  -1 127.248 441.954   1
   5  -4  -1 287.553 579.037  -2
   5   4   0 287.553 579.037   1
   5  -4  -2 16591.9 857.312  -2
   5   4   1 16591.9 857.312   1
   5  -4  -3 18575.6 1022.32  -2
   5   4   2 18575.6 1022.32   1
   5  -4  -4 541.144 671.303  -2
   5   4   3 541.144 671.303   1
  -5   4   5 26858.2 1921.15  -2
  -5  -4  -4 26858.2 1921.15   1
  -5   4   6 32943.9 2131.60  -2
  -5  -4  -5 32943.9 2131.60   1
  -5   4   7 8787.95 1570.45  -2
  -5  -4  -6 8787.95 1570.45   1
  -5   4   8 991.959 1417.31  -2
  -5  -4  -7 991.959 1417.31   1
  -5   4   9 10308.5 2446.11  -2
  -5  -4  -8 10308.5 2446.11   1
  -5   4  10 4381.87 2253.27  -2
  -5  -4  -9 4381.87 2253.27   1
  -5   4  11 9918.85 1897.69  -2
  -5  -4 -10 9918.85 1897.69   1
  -5   4  12 1213.35 1742.25  -2
  -5  -4 -11 1213.35 1742.25   1
  -5   4  13 23240.7 2508.11  -2
  -5  -4 -12 23240.7 2508.11   1
  -5   4  14 8502.77 2156.18  -2
  -5  -4 -13 8502.77 2156.18   1
  -5   4  15 327.644 2022.26  -2
  -5  -4 -14 327.644 2022.26   1
   5   5  13 5568.84 3104.40  -2
   5  -5 -14 5568.84 3104.40   1
   5   5  12 461.573 2809.00  -2
   5  -5 -13 461.573 2809.00   1
   5   5  11 5756.83 2840.03  -2
   5  -5 -12 5756.83 2840.03   1
   5   5  10 64750.3 4681.81  -2
   5  -5 -11 64750.3 4681.81   1
   5   5   9 2904.40 2395.52  -2
   5  -5 -10 2904.40 2395.52   1
   5   5   8 8908.18 2532.07  -2
   5  -5  -9 8908.18 2532.07   1
   5   5   7 17311.6 2696.52  -2
   5  -5  -8 17311.6 2696.52   1
   5  -5   6 29516.3 1832.75  -2
   5   5  -7 29516.3 1832.75   1
   5  -5   5 7159.71 1352.60  -2
   5   5  -6 7159.71 1352.60   1
   5   5   4 27314.0 1918.44  -2
   5  -5  -5 27314.0 1918.44   1
   5  -5   3 14474.2 1156.20  -2
   5   5  -4 14474.2 1156.20   1
   5   5   2 16441.4 1193.16  -2
   5  -5  -3 16441.4 1193.16   1
   5   5   1 6752.27 987.989  -2
   5  -5  -2 6752.27 987.989   1
   5   5   0 35090.0 1462.80  -2
   5  -5  -1 35090.0 1462.80   1
   5   5  -1 35524.4 1446.26  -2
   5  -5   0 35524.4 1446.26   1
   5   5  -2 5636.67 887.013  -2
   5  -5   1 5636.67 887.013   1
  -5   5   3 15708.2 2098.44  -2
  -5  -5  -2 15708.2 2098.44   1
  -5   5   4 18153.1 2276.18  -2
  -5  -5  -3 18153.1 2276.18   1
  -5   5   5 25254.0 2783.64  -2
  -5  -5  -4 25254.0 2783.64   1
  -5   5   6 7962.50 2075.99  -2
  -5  -5  -5 7962.50 2075.99   1
  -5   5   7 27481.5 2948.84  -2
  -5  -5  -6 27481.5 2948.84   1
  -5   5   8 20638.6 2987.56  -2
  -5  -5  -7 20638.6 2987.56   1
  -5   5   9 6970.22 2436.56  -2
  -5  -5  -8 6970.22 2436.56   1
  -5   5  10 1993.94 2237.38  -2
  -5  -5  -9 1993.94 2237.38   1
  -5   5  11 50393.1 4525.39  -2
  -5  -5 -10 50393.1 4525.39   1
  -5   5  12 4999.65 2777.94  -2
  -5  -5 -11 4999.65 2777.94   1
  -5   5  13 891.263 2702.43  -2
  -5  -5 -12 891.263 2702.43   1
  -5   5  14 2475.92 2749.75  -2
  -5  -5 -13 2475.92 2749.75   1
   5   6  12 6805.83 3142.79  -2
   5  -6 -13 6805.83 3142.79   1
   5   6  11 7695.23 2926.29  -2
   5  -6 -12 7695.23 2926.29   1
   5   6  10 3916.74 2784.55  -2
   5  -6 -11 3916.74 2784.55   1
   5   6   9 49581.0 4351.09  -2
   5  -6 -10 49581.0 4351.09   1
   5   6   8 14837.1 2839.60  -2
   5  -6  -9 14837.1 2839.60   1
   5   6   7 3902.20 2246.78  -2
   5  -6  -8 3902.20 2246.78   1
   5   6  -7 1041.89 1285.13   1
   5   6   6 501.313 2127.95  -2
   5  -6  -7 501.313 2127.95   1
   5   6   5 35027.2 2117.61  -2
   5  -6  -6 35027.2 2117.61   1
   5  -6   4 9511.61 1466.18  -2
   5   6  -5 9511.61 1466.18   1
   5  -6   3 2189.99 1013.45  -2
   5   6  -4 2189.99 1013.45   1
   5  -6   2 525.732 951.398  -2
   5   6  -3 525.732 951.398   1
   5  -6   1 35937.3 1661.43  -2
   5   6  -2 35937.3 1661.43   1
   5   6   0 748.561 1093.14  -2
   5  -6  -1 748.561 1093.14   1
   5   6  -1 155.209 1006.76  -2
   5  -6   0 155.209 1006.76   1
  -5   6   2 32240.6 2963.69  -2
  -5  -6  -1 32240.6 2963.69   1
  -5   6   3 639.217 1812.37  -2
  -5  -6  -2 639.217 1812.37   1
  -5   6   4 4761.12 2085.39  -2
  -5  -6  -3 4761.12 2085.39   1
  -5   6   5 11429.4 2397.09  -2
  -5  -6  -4 11429.4 2397.09   1
  -5   6   6 35651.8 3487.53  -2
  -5  -6  -5 35651.8 3487.53   1
  -5   6   7 2215.25 2212.04  -2
  -5  -6  -6 2215.25 2212.04   1
  -5   6   8 4434.99 2352.59  -2
  -5  -6  -7 4434.99 2352.59   1
  -5   6   9 14277.2 2950.32  -2
  -5  -6  -8 14277.2 2950.32   1
  -5   6  10 38407.0 4094.37  -2
  -5  -6  -9 38407.0 4094.37   1
  -5   6  11 3429.51 2599.75  -2
  -5  -6 -10 3429.51 2599.75   1
  -5   6  12 5590.13 2841.87  -2
  -5  -6 -11 5590.13 2841.87   1
  -5   6  13 6462.77 2934.09  -2
  -5  -6 -12 6462.77 2934.09   1
   5  -7 -12-104.230 2225.85   1
   5   7  10 11408.1 3305.10  -2
   5  -7 -11 11408.1 3305.10   1
   5   7   9 3045.36 2597.46  -2
   5  -7 -10 3045.36 2597.46   1
   5   7   8 339.557 2526.55  -2
   5  -7  -9 339.557 2526.55   1
   5   7   7 11310.4 2863.26  -2
   5  -7  -8 11310.4 2863.26   1
   5   7   6 9929.47 2711.64  -2
   5  -7  -7 9929.47 2711.64   1
   5   7  -6 11139.2 1909.41   1
   5   7   5 12938.5 2661.78  -2
   5  -7  -6 12938.5 2661.78   1
   5  -7   4 8050.04 1540.63  -2
   5   7  -5 8050.04 1540.63   1
   5  -7   3 20842.3 1518.06  -2
   5   7  -4 20842.3 1518.06   1
   5  -7   2 13556.1 1371.16  -2
   5   7  -3 13556.1 1371.16   1
   5   7   1 1322.12 1306.14  -2
   5  -7  -2 1322.12 1306.14   1
   5   7   0 15964.3 1670.90  -2
   5  -7  -1 15964.3 1670.90   1
  -5   7   1 17174.1 1680.72  -2
  -5  -7   0 17174.1 1680.72   1
  -5   7   2 2015.27 1855.49  -2
  -5  -7  -1 2015.27 1855.49   1
  -5   7   3 16040.3 2702.45  -2
  -5  -7  -2 16040.3 2702.45   1
  -5   7   4 23883.0 3119.19  -2
  -5  -7  -3 23883.0 3119.19   1
  -5   7   5 9719.80 2654.30  -2
  -5  -7  -4 9719.80 2654.30   1
  -5   7   6 13865.6 2946.44  -2
  -5  -7  -5 13865.6 2946.44   1
  -5   7   7 10865.2 2750.64  -2
  -5  -7  -6 10865.2 2750.64   1
  -5   7   8 12577.1 2983.08  -2
  -5  -7  -7 12577.1 2983.08   1
  -5   7   9 209.919 2474.08  -2
  -5  -7  -8 209.919 2474.08   1
  -5   7  10 2916.89 2515.12  -2
  -5  -7  -9 2916.89 2515.12   1
  -5   7  11 18845.6 3690.23  -2
  -5  -7 -10 18845.6 3690.23   1
   5   8   9 9144.88 3249.63  -2
   5  -8 -10 9144.88 3249.63   1
   5   8   8 16161.9 3476.02  -2
   5  -8  -9 16161.9 3476.02   1
   5   8   7 12.4969 1237.04  -2
   5  -8  -8 12.4969 1237.04   1
   5   8   6 3735.74 2592.37  -2
   5  -8  -7 3735.74 2592.37   1
   5   8   5 11985.8 2784.85  -2
   5  -8  -6 11985.8 2784.85   1
   5   8   4 5668.08 2547.12  -2
   5  -8  -5 5668.08 2547.12   1
   5  -8   3 9760.69 1435.11  -2
   5   8  -4 9760.69 1435.11   1
   5   8   2 16566.4 2034.86  -2
   5  -8  -3 16566.4 2034.86   1
  -5   8  -1 25159.8 2192.26  -2
  -5  -8   2 25159.8 2192.26   1
  -5   8   0 13763.8 1872.36  -2
  -5  -8   1 13763.8 1872.36   1
  -5   8   1 14978.9 2912.90  -2
  -5  -8   0 14978.9 2912.90   1
  -5   8   2 29904.1 3410.44  -2
  -5  -8  -1 29904.1 3410.44   1
  -5   8   3 21849.7 2999.02  -2
  -5  -8  -2 21849.7 2999.02   1
  -5   8   4 7691.90 2576.52  -2
  -5  -8  -3 7691.90 2576.52   1
  -5   8   5 1935.90 2368.75  -2
  -5  -8  -4 1935.90 2368.75   1
  -5   8   6 15656.2 3102.08  -2
  -5  -8  -5 15656.2 3102.08   1
  -5   8   7 4236.17 2484.03  -2
  -5  -8  -6 4236.17 2484.03   1
  -5   8   8 103.325 1138.90  -2
  -5  -8  -7 103.325 1138.90   1
  -5   8   9 15773.3 3495.14  -2
  -5  -8  -8 15773.3 3495.14   1
   5   9   7 8104.35 3003.98  -2
   5  -9  -8 8104.35 3003.98   1
   5   9   6 15950.7 3457.65  -2
   5  -9  -7 15950.7 3457.65   1
   5   9   5 1008.17 2679.09  -2
   5  -9  -6 1008.17 2679.09   1
   5   9   4 6725.69 2737.38  -2
   5  -9  -5 6725.69 2737.38   1
   5   9   3 9159.64 2762.30  -2
   5  -9  -4 9159.64 2762.30   1
  -5   9  -2 373.116 1638.28  -2
  -5  -9   3 373.116 1638.28   1
  -5   9  -1 635.193 2494.45  -2
  -5  -9   2 635.193 2494.45   1
  -5   9   0 19757.3 3212.73  -2
  -5  -9   1 19757.3 3212.73   1
  -5   9   1 17532.5 3481.72  -2
  -5  -9   0 17532.5 3481.72   1
  -5   9   2 594.249 1158.34  -2
  -5  -9  -1 594.249 1158.34   1
  -5   9   3 933.217 2508.16  -2
  -5  -9  -2 933.217 2508.16   1
  -5   9   4 13428.0 3213.75  -2
  -5  -9  -3 13428.0 3213.75   1
  -5   9   5 12738.0 3047.71  -2
  -5  -9  -4 12738.0 3047.71   1
  -5   9   6 1585.44 2628.85  -2
  -5  -9  -5 1585.44 2628.85   1
  -5   9   7 10276.8 3240.91  -2
  -5  -9  -6 10276.8 3240.91   1
   5  10   5 12201.7 3524.19  -2
   5 -10  -6 12201.7 3524.19   1
   5  10   4 5066.67 3193.57  -2
   5 -10  -5 5066.67 3193.57   1
   5  10   3 1592.55 3094.14  -2
   5 -10  -4 1592.55 3094.14   1
  -5  10  -2 8421.25 2970.91  -2
  -5 -10   3 8421.25 2970.91   1
  -5  10  -1 3919.36 3055.83  -2
  -5 -10   2 3919.36 3055.83   1
  -5  10   0 12004.3 3602.71  -2
  -5 -10   1 12004.3 3602.71   1
  -5  10   1 15716.7 3670.59  -2
  -5 -10   0 15716.7 3670.59   1
  -5  10   2 4777.77 3153.40  -2
  -5 -10  -1 4777.77 3153.40   1
  -6   0 -12 2883.72 3101.13  -2
  -6   0  14 2883.72 3101.13   1
  -6   0 -10 22642.0 3492.01  -2
  -6   0  12 22642.0 3492.01   1
  -6   0  -8 2730.07 2532.71  -2
  -6   0  10 2730.07 2532.71   1
  -6   0  -6 28620.2 3282.82  -2
  -6   0   8 28620.2 3282.82   1
  -6   0  -4 25084.7 2995.39  -2
  -6   0   6 25084.7 2995.39   1
  -6   0  -2 65670.9 3884.30  -2
  -6   0   4 65670.9 3884.30   1
  -6   0   0 34518.7 2140.71  -2
  -6   0   2 34518.7 2140.71   1
  -6   0   0 23051.5 1229.35   1
  -6   0   2 31864.8 2080.73  -2
  -6   0   0 31864.8 2080.73   1
  -6   0   4 73238.1 1900.52  -2
  -6   0  -2 73238.1 1900.52   1
  -6   0   6 25322.9 1434.59  -2
  -6   0  -4 25322.9 1434.59   1
  -6   0  -6 16833.8 1894.92   1
   6   0  -8 26084.7 1947.80  -2
   6   0   6 26084.7 1947.80   1
   6   0 -10 4984.38 1497.08  -2
   6   0   8 4984.38 1497.08   1
   6   0 -12 24602.6 2264.01  -2
   6   0  10 24602.6 2264.01   1
   6   0 -14 5919.80 1914.18  -2
   6   0  12 5919.80 1914.18   1
   6   0 -16 15937.7 3508.03  -2
   6   0  14 15937.7 3508.03   1
  -6   1 -13 7792.01 2443.81  -2
  -6  -1  15 7792.01 2443.81   1
   6   1  12 6323.53 1814.93  -2
   6  -1 -14 6323.53 1814.93   1
   6   1  11 9931.64 1783.15  -2
   6  -1 -13 9931.64 1783.15   1
   6   1  10 3189.59 1564.10  -2
   6  -1 -12 3189.59 1564.10   1
   6   1   9 15644.6 1750.37  -2
   6  -1 -11 15644.6 1750.37   1
  -6  -1  -8 6525.86 1460.84  -2
  -6   1  10 6525.86 1460.84   1
  -6  -1  -7 9209.03 1801.82  -2
  -6   1   9 9209.03 1801.82   1
  -6  -1  -6 3142.49 2447.01  -2
  -6   1   8 3142.49 2447.01   1
  -6  -1  -5 27576.6 3292.64  -2
  -6   1   7 27576.6 3292.64   1
  -6  -1  -4 20351.4 3024.43  -2
  -6   1   6 20351.4 3024.43   1
  -6  -1  -3 4399.08 2394.38  -2
  -6   1   5 4399.08 2394.38   1
  -6  -1  -2 7158.45 1562.03  -2
  -6   1   4 7158.45 1562.03   1
  -6  -1  -1 16576.0 1744.69  -2
  -6   1   3 16576.0 1744.69   1
  -6  -1   0 6140.68 1469.62  -2
  -6   1   2 6140.68 1469.62   1
  -6  -1   1 1422.09 661.671   1
  -6  -1   1 3566.99 1360.68  -2
  -6   1   1 3566.99 1360.68   1
  -6  -1   0 716.343 678.775   1
  -6  -1   2 3837.08 1433.89  -2
  -6   1   0 3837.08 1433.89   1
  -6   1  -1 12272.1 1130.21   1
  -6   1   3 14645.5 1027.46  -2
  -6  -1  -1 14645.5 1027.46   1
  -6   1   4 8664.58 728.686  -2
  -6  -1  -2 8664.58 728.686   1
  -6   1   5 4810.88 716.809  -2
  -6  -1  -3 4810.88 716.809   1
  -6   1   6 16300.4 909.560  -2
  -6  -1  -4 16300.4 909.560   1
  -6   1   7 25573.4 1155.92  -2
  -6  -1  -5 25573.4 1155.92   1
  -6   1   8 3263.87 862.737  -2
  -6  -1  -6 3263.87 862.737   1
   6   1  -9 10518.8 1171.13  -2
   6  -1   7 10518.8 1171.13   1
   6   1 -10 7357.53 1152.18  -2
   6  -1   8 7357.53 1152.18   1
  -6  -1  11 15733.2 1391.87  -2
  -6   1  -9 15733.2 1391.87   1
   6   1 -12 2976.28 1178.02  -2
   6  -1  10 2976.28 1178.02   1
   6   1 -13 10449.6 1357.76  -2
   6  -1  11 10449.6 1357.76   1
   6   1 -14 7877.50 1390.98  -2
   6  -1  12 7877.50 1390.98   1
   6   1 -15 7811.30 1497.62  -2
   6  -1  13 7811.30 1497.62   1
  -6  -1 -14-615.769 2156.69   1
   6   2  12 812.475 2746.64  -2
   6  -2 -14 812.475 2746.64   1
  -6  -2 -11 7359.13 2117.87  -2
  -6   2  13 7359.13 2117.87   1
   6   2  10 286.532 1207.64  -2
   6  -2 -12 286.532 1207.64   1
  -6  -2  -9 18737.0 2250.62  -2
  -6   2  11 18737.0 2250.62   1
  -6  -2  -8 3866.73 1751.05  -2
  -6   2  10 3866.73 1751.05   1
  -6  -2  -7 7763.54 1718.15  -2
  -6   2   9 7763.54 1718.15   1
  -6  -2  -6 2287.43 1470.48  -2
  -6   2   8 2287.43 1470.48   1
   6   2   5 35186.8 2276.92  -2
   6  -2  -7 35186.8 2276.92   1
   6   2   4 23446.0 1554.18  -2
   6  -2  -6 23446.0 1554.18   1
  -6  -2  -3 46670.5 1862.52  -2
  -6   2   5 46670.5 1862.52   1
  -6  -2  -2 3149.87 1031.57  -2
  -6   2   4 3149.87 1031.57   1
  -6  -2  -1 5011.16 1473.88  -2
  -6   2   3 5011.16 1473.88   1
  -6  -2   2 9892.17 1035.31   1
  -6  -2   0 18543.6 1820.57  -2
  -6   2   2 18543.6 1820.57   1
  -6   2   1 46983.8 1536.16  -2
  -6  -2   1 46983.8 1536.16   1
  -6   2   2 18373.3 1202.96  -2
  -6  -2   0 18373.3 1202.96   1
  -6   2   3 5265.26 1019.99  -2
  -6  -2  -1 5265.26 1019.99   1
  -6   2   4 2804.80 831.770  -2
  -6  -2  -2 2804.80 831.770   1
  -6   2   5 47697.1 1592.98  -2
  -6  -2  -3 47697.1 1592.98   1
  -6   2   6 22654.5 1320.48  -2
  -6  -2  -4 22654.5 1320.48   1
  -6   2   7 30937.8 1384.24  -2
  -6  -2  -5 30937.8 1384.24   1
  -6   2   8 2434.58 980.542  -2
  -6  -2  -6 2434.58 980.542   1
  -6   2   9 5190.39 1046.55  -2
  -6  -2  -7 5190.39 1046.55   1
  -6   2  10 4375.98 1108.10  -2
  -6  -2  -8 4375.98 1108.10   1
  -6   2  11 15755.9 1387.49  -2
  -6  -2  -9 15755.9 1387.49   1
  -6   2  12 1310.41 1159.81  -2
  -6  -2 -10 1310.41 1159.81   1
  -6   2  13 7749.13 1334.54  -2
  -6  -2 -11 7749.13 1334.54   1
   6   2 -14 1744.62 1498.30  -2
   6  -2  12 1744.62 1498.30   1
   6   2 -15 14402.8 1631.59  -2
   6  -2  13 14402.8 1631.59   1
  -6   2 -14 836.144 1886.00   1
   6   2 -16 2893.25 3051.76  -2
   6  -2  14 2893.25 3051.76   1
   6   3  12 12266.8 3228.56  -2
   6  -3 -14 12266.8 3228.56   1
   6   3  11 634.335 2620.24  -2
   6  -3 -13 634.335 2620.24   1
   6   3  10 2557.16 2717.90  -2
   6  -3 -12 2557.16 2717.90   1
   6   3   9 2786.83 2335.51  -2
   6  -3 -11 2786.83 2335.51   1
   6   3   8 9999.59 1935.31  -2
   6  -3 -10 9999.59 1935.31   1
  -6  -3  -7 2068.90 1698.61  -2
  -6   3   9 2068.90 1698.61   1
   6   3   6 2752.76 1581.01  -2
   6  -3  -8 2752.76 1581.01   1
   6   3   5 6703.72 1234.16  -2
   6  -3  -7 6703.72 1234.16   1
   6   3   4 48459.6 1972.27  -2
   6  -3  -6 48459.6 1972.27   1
   6   3   3 398.175 837.319  -2
   6  -3  -5 398.175 837.319   1
   6   3   2 20860.3 1666.25  -2
   6  -3  -4 20860.3 1666.25   1
   6   3   1 4371.78 1189.48  -2
   6  -3  -3 4371.78 1189.48   1
   6   3   0 52125.3 1554.20  -2
   6  -3  -2 52125.3 1554.20   1
  -6   3   1 386.176 1041.62  -2
  -6  -3   1 386.176 1041.62   1
  -6   3   2 55985.4 2174.27  -2
  -6  -3   0 55985.4 2174.27   1
  -6   3   3 4410.69 1261.52  -2
  -6  -3  -1 4410.69 1261.52   1
  -6   3   4 21238.9 1744.53  -2
  -6  -3  -2 21238.9 1744.53   1
   6  -3  -5 871.782 1317.24  -2
   6   3   3 871.782 1317.24   1
   6  -3  -6 52717.2 2509.59  -2
   6   3   4 52717.2 2509.59   1
   6  -3  -7 5543.49 1542.65  -2
   6   3   5 5543.49 1542.65   1
   6  -3  -8 3920.00 1549.93  -2
   6   3   6 3920.00 1549.93   1
   6  -3  -9 3381.71 1565.91  -2
   6   3   7 3381.71 1565.91   1
   6  -3 -10 9635.68 1910.20  -2
   6   3   8 9635.68 1910.20   1
   6  -3 -11 492.255 1149.66  -2
   6   3   9 492.255 1149.66   1
   6  -3 -12 2831.03 1868.64  -2
   6   3  10 2831.03 1868.64   1
  -6   3  13 864.303 1943.52  -2
  -6  -3 -11 864.303 1943.52   1
  -6   3  14 13121.4 2339.59  -2
  -6  -3 -12 13121.4 2339.59   1
   6   4  11 6058.14 3132.58  -2
   6  -4 -13 6058.14 3132.58   1
   6   4  10 12605.7 3156.36  -2
   6  -4 -12 12605.7 3156.36   1
   6   4   9 12386.6 3059.79  -2
   6  -4 -11 12386.6 3059.79   1
   6   4   8 4075.84 2436.44  -2
   6  -4 -10 4075.84 2436.44   1
   6   4   7 13810.5 2865.29  -2
   6  -4  -9 13810.5 2865.29   1
   6   4   6 14821.5 1697.50  -2
   6  -4  -8 14821.5 1697.50   1
   6   4   5 3296.14 1331.76  -2
   6  -4  -7 3296.14 1331.76   1
   6   4   4 7503.56 1468.08  -2
   6  -4  -6 7503.56 1468.08   1
   6   4   3 7658.46 1426.91  -2
   6  -4  -5 7658.46 1426.91   1
   6   4   2 11212.1 1510.54  -2
   6  -4  -4 11212.1 1510.54   1
  -6   4  -1 7120.94 1005.97  -2
  -6  -4   3 7120.94 1005.97   1
  -6   4   0 3369.08 922.700  -2
  -6  -4   2 3369.08 922.700   1
  -6   4   1 1442.65 1221.45  -2
  -6  -4   1 1442.65 1221.45   1
   6  -4  -2 2547.99 1289.87  -2
   6   4   0 2547.99 1289.87   1
   6  -4  -3 7783.70 1419.05  -2
   6   4   1 7783.70 1419.05   1
   6  -4  -4 12204.5 1604.47  -2
   6   4   2 12204.5 1604.47   1
   6  -4  -5 6008.90 1522.96  -2
   6   4   3 6008.90 1522.96   1
   6  -4  -6 6170.40 1565.40  -2
   6   4   4 6170.40 1565.40   1
   6  -4  -7 2720.89 1469.50  -2
   6   4   5 2720.89 1469.50   1
   6  -4  -8 14448.0 1895.28  -2
   6   4   6 14448.0 1895.28   1
   6  -4  -9 13150.3 2010.96  -2
   6   4   7 13150.3 2010.96   1
   6  -4 -10 2736.32 1796.92  -2
   6   4   8 2736.32 1796.92   1
  -6   4  11 12869.9 2110.47  -2
  -6  -4  -9 12869.9 2110.47   1
  -6   4  12 15534.3 2320.94  -2
  -6  -4 -10 15534.3 2320.94   1
  -6   4  13 5737.53 2819.01  -2
  -6  -4 -11 5737.53 2819.01   1
  -6   4  14-619.682 2800.94  -2
  -6  -4 -12-619.682 2800.94   1
   6   5  10 1465.09 2840.88  -2
   6  -5 -12 1465.09 2840.88   1
   6   5   9 13188.5 2995.97  -2
   6  -5 -11 13188.5 2995.97   1
   6   5   8 2090.23 2432.21  -2
   6  -5 -10 2090.23 2432.21   1
   6   5   7 19102.1 3244.11  -2
   6  -5  -9 19102.1 3244.11   1
   6   5   6 5127.57 2293.00  -2
   6  -5  -8 5127.57 2293.00   1
   6   5   5 15550.1 1736.90  -2
   6  -5  -7 15550.1 1736.90   1
   6  -5   4 768.864 1865.09  -2
   6   5  -6 768.864 1865.09   1
   6   5   3 715.510 1319.03  -2
   6  -5  -5 715.510 1319.03   1
   6   5   2-216.871 1345.81  -2
   6  -5  -4-216.871 1345.81   1
  -6   5  -1 23791.3 1452.51  -2
  -6  -5   3 23791.3 1452.51   1
   6  -5   0 2745.65 1299.98  -2
   6   5  -2 2745.65 1299.98   1
   6  -5  -1 1727.83 1301.57  -2
   6   5  -1 1727.83 1301.57   1
   6  -5  -2 3087.88 1361.70  -2
   6   5   0 3087.88 1361.70   1
   6  -5  -3 21922.7 1885.14  -2
   6   5   1 21922.7 1885.14   1
   6  -5  -4-373.968 1423.46  -2
   6   5   2-373.968 1423.46   1
   6  -5  -5 1231.15 1474.81  -2
   6   5   3 1231.15 1474.81   1
   6  -5  -6 600.499 1490.74  -2
   6   5   4 600.499 1490.74   1
   6  -5  -7 12745.5 1888.83  -2
   6   5   5 12745.5 1888.83   1
   6  -5  -8 3601.08 1723.80  -2
   6   5   6 3601.08 1723.80   1
   6  -5  -9 19636.4 2178.04  -2
   6   5   7 19636.4 2178.04   1
  -6   5  10 2287.07 1828.14  -2
  -6  -5  -8 2287.07 1828.14   1
  -6   5  11 17866.9 2371.91  -2
  -6  -5  -9 17866.9 2371.91   1
  -6   5  12 246.912 1335.44  -2
  -6  -5 -10 246.912 1335.44   1
  -6   5  13 24073.7 3626.96  -2
  -6  -5 -11 24073.7 3626.96   1
   6   6   9-121.604 2959.48  -2
   6  -6 -11-121.604 2959.48   1
   6   6   8 516.743 2787.91  -2
   6  -6 -10 516.743 2787.91   1
   6   6   7 5736.45 2829.29  -2
   6  -6  -9 5736.45 2829.29   1
   6   6   6 29832.2 3524.05  -2
   6  -6  -8 29832.2 3524.05   1
   6   6   5 2635.14 2337.86  -2
   6  -6  -7 2635.14 2337.86   1
   6   6   4 2074.59 1500.73  -2
   6  -6  -6 2074.59 1500.73   1
   6   6   3 1435.92 1449.73  -2
   6  -6  -5 1435.92 1449.73   1
   6   6   2 12607.4 1820.35  -2
   6  -6  -4 12607.4 1820.35   1
   6  -6   1 25.4264 893.758  -2
   6   6  -3 25.4264 893.758   1
   6  -6   0 2943.46 1404.59  -2
   6   6  -2 2943.46 1404.59   1
  -6   6   1 1139.61 1787.86  -2
  -6  -6   1 1139.61 1787.86   1
   6  -6  -2 394.083 942.526  -2
   6   6   0 394.083 942.526   1
   6  -6  -3 1517.47 1561.98  -2
   6   6   1 1517.47 1561.98   1
   6  -6  -4 11151.1 1872.91  -2
   6   6   2 11151.1 1872.91   1
   6  -6  -5 162.549 857.194  -2
   6   6   3 162.549 857.194   1
   6  -6  -6 1665.06 1637.04  -2
   6   6   4 1665.06 1637.04   1
   6  -6  -7 3535.63 1754.75  -2
   6   6   5 3535.63 1754.75   1
   6  -6  -8 28522.8 2561.30  -2
   6   6   6 28522.8 2561.30   1
  -6   6   9 5859.59 1884.27  -2
  -6  -6  -7 5859.59 1884.27   1
  -6   6  10 1888.74 2412.77  -2
  -6  -6  -8 1888.74 2412.77   1
  -6   6  11 2563.33 2657.66  -2
  -6  -6  -9 2563.33 2657.66   1
   6   7   8 25025.5 3816.32  -2
   6  -7 -10 25025.5 3816.32   1
   6   7   7 6846.25 3025.39  -2
   6  -7  -9 6846.25 3025.39   1
   6   7   6 481.132 2741.06  -2
   6  -7  -8 481.132 2741.06   1
   6   7   5 3528.90 2537.08  -2
   6  -7  -7 3528.90 2537.08   1
   6   7   4 12776.8 2724.81  -2
   6  -7  -6 12776.8 2724.81   1
   6   7   3 690.538 1621.89  -2
   6  -7  -5 690.538 1621.89   1
   6  -7   2 340.042 1107.35  -2
   6   7  -4 340.042 1107.35   1
   6  -7   1 5908.86 1664.70  -2
   6   7  -3 5908.86 1664.70   1
   6  -7   0 12592.4 1856.49  -2
   6   7  -2 12592.4 1856.49   1
  -6   7   1-65.5374 2093.00  -2
  -6  -7   1-65.5374 2093.00   1
   6  -7  -2 12630.0 1970.87  -2
   6   7   0 12630.0 1970.87   1
   6  -7  -3 5019.30 1727.45  -2
   6   7   1 5019.30 1727.45   1
   6  -7  -4 353.190 1090.44  -2
   6   7   2 353.190 1090.44   1
   6  -7  -5 549.203 1718.17  -2
   6   7   3 549.203 1718.17   1
  -6   7   6 14608.1 2790.59  -2
  -6  -7  -4 14608.1 2790.59   1
  -6   7   7 3470.19 2562.18  -2
  -6  -7  -5 3470.19 2562.18   1
  -6   7   8 3264.78 2595.60  -2
  -6  -7  -6 3264.78 2595.60   1
  -6   7   9 6457.18 2731.11  -2
  -6  -7  -7 6457.18 2731.11   1
  -6   7  10 22055.4 3637.78  -2
  -6  -7  -8 22055.4 3637.78   1
   6   8   6 2415.86 3099.63  -2
   6  -8  -8 2415.86 3099.63   1
   6   8   5 5728.15 2927.44  -2
   6  -8  -7 5728.15 2927.44   1
   6  -8   1 1349.87 1751.44  -2
   6   8  -3 1349.87 1751.44   1
   6  -8   0 897.139 1718.99  -2
   6   8  -2 897.139 1718.99   1
   6  -8  -1 44912.5 2816.16  -2
   6   8  -1 44912.5 2816.16   1
   6  -8  -2 2091.37 1827.67  -2
   6   8   0 2091.37 1827.67   1
   6  -8  -3 658.347 1095.17  -2
   6   8   1 658.347 1095.17   1
  -6   8   4 5149.18 2548.65  -2
  -6  -8  -2 5149.18 2548.65   1
  -6   8   5 15341.0 2989.59  -2
  -6  -8  -3 15341.0 2989.59   1
  -6   8   6-256.133 2486.76  -2
  -6  -8  -4-256.133 2486.76   1
  -6   8   7 6091.85 2858.23  -2
  -6  -8  -5 6091.85 2858.23   1
   6  -9   0 12453.2 2157.67  -2
   6   9  -2 12453.2 2157.67   1
   6  -9  -1 1614.83 2103.10  -2
   6   9  -1 1614.83 2103.10   1
  -6   9   2 9625.13 3035.11  -2
  -6  -9   0 9625.13 3035.11   1
  -6   9   3 4524.15 2770.02  -2
  -6  -9  -1 4524.15 2770.02   1
  -6   9   4 2690.64 2820.92  -2
  -6  -9  -2 2690.64 2820.92   1
  -7   0  -9 18707.4 4236.49  -2
  -7   0  11 18707.4 4236.49   1
  -7   0  -7 4771.47 3216.51  -2
  -7   0   9 4771.47 3216.51   1
  -7   0  -5 35310.5 4624.45  -2
  -7   0   7 35310.5 4624.45   1
  -7   0  -3-104.195 2616.76  -2
  -7   0   5-104.195 2616.76   1
  -7   0  -1 5133.90 2491.10  -2
  -7   0   3 5133.90 2491.10   1
   7   0  -1 1304.82 1677.32  -2
   7   0  -1 1304.82 1677.32   1
  -7   0   3 7235.49 1882.83  -2
  -7   0  -1 7235.49 1882.83   1
   7   0  -5 539.885 2351.40  -2
   7   0   3 539.885 2351.40   1
   7   0  -7 37808.9 4707.74  -2
   7   0   5 37808.9 4707.74   1
   7   0  -9 3664.29 2944.43  -2
   7   0   7 3664.29 2944.43   1
   7   0 -11 22088.8 4236.26  -2
   7   0   9 22088.8 4236.26   1
  -7   1  -9 5500.55 2395.17  -2
  -7  -1  11 5500.55 2395.17   1
  -7  -1  -8 851.855 2209.34  -2
  -7   1  10 851.855 2209.34   1
  -7  -1  -7 6878.43 2339.91  -2
  -7   1   9 6878.43 2339.91   1
  -7  -1  -6 9727.63 2303.36  -2
  -7   1   8 9727.63 2303.36   1
  -7  -1  -5 7211.99 2301.88  -2
  -7   1   7 7211.99 2301.88   1
  -7  -1  -4 14.2517 1787.15  -2
  -7   1   6 14.2517 1787.15   1
  -7  -1  -3 6467.78 1967.09  -2
  -7   1   5 6467.78 1967.09   1
  -7   1  -2 6559.60 1957.53  -2
  -7  -1   4 6559.60 1957.53   1
  -7   1  -1 729.843 1314.60  -2
  -7  -1   3 729.843 1314.60   1
  -7   1   0 7136.55 1602.98  -2
  -7  -1   2 7136.55 1602.98   1
  -7   1   1 7701.40 1588.46  -2
  -7  -1   1 7701.40 1588.46   1
   7  -1  -2 4001.79 1437.89  -2
   7   1   0 4001.79 1437.89   1
  -7  -1   3 822.570 1313.53  -2
  -7   1  -1 822.570 1313.53   1
  -7   1   4 7824.35 1372.81  -2
  -7  -1  -2 7824.35 1372.81   1
  -7  -1   5 7486.68 1330.67  -2
  -7   1  -3 7486.68 1330.67   1
   7   1  -6 1241.96 1333.76  -2
   7  -1   4 1241.96 1333.76   1
   7   1  -7 8158.62 2157.45  -2
   7  -1   5 8158.62 2157.45   1
   7   1  -8 12603.0 2467.12  -2
   7  -1   6 12603.0 2467.12   1
   7   1  -9 6698.84 2234.42  -2
   7  -1   7 6698.84 2234.42   1
   7   1 -10 859.381 2022.97  -2
   7  -1   8 859.381 2022.97   1
   7   1 -11 5748.80 2321.66  -2
   7  -1   9 5748.80 2321.66   1
  -7   1  12 16047.4 2604.59  -2
  -7  -1 -10 16047.4 2604.59   1
  -7   1  13 2988.15 2840.72  -2
  -7  -1 -11 2988.15 2840.72   1
  -7   1  14 675.805 1354.83  -2
  -7  -1 -12 675.805 1354.83   1
   7   2  10 880.193 2788.84  -2
   7  -2 -12 880.193 2788.84   1
   7   2   9-18.6574 2581.06  -2
   7  -2 -11-18.6574 2581.06   1
  -7  -2  -8 6914.62 3536.60  -2
  -7   2  10 6914.62 3536.60   1
  -7  -2  -7 5148.68 3116.15  -2
  -7   2   9 5148.68 3116.15   1
  -7  -2  -6 2196.12 2810.01  -2
  -7   2   8 2196.12 2810.01   1
  -7  -2  -5 408.147 2893.08  -2
  -7   2   7 408.147 2893.08   1
  -7  -2  -4 19049.7 3666.33  -2
  -7   2   6 19049.7 3666.33   1
  -7  -2  -3 2277.20 1714.11  -2
  -7   2   5 2277.20 1714.11   1
   7  -2   2 11443.9 2082.24  -2
   7   2  -4 11443.9 2082.24   1
  -7  -2  -1 9478.44 1985.84  -2
  -7   2   3 9478.44 1985.84   1
  -7  -2   0 8152.59 1986.66  -2
  -7   2   2 8152.59 1986.66   1
   7  -2  -1 7532.66 1945.67  -2
   7   2  -1 7532.66 1945.67   1
  -7  -2   2 9647.00 1972.16  -2
  -7   2   0 9647.00 1972.16   1
   7  -2  -3 8187.48 2847.84  -2
   7   2   1 8187.48 2847.84   1
   7  -2  -4 11080.1 3073.58  -2
   7   2   2 11080.1 3073.58   1
  -7   2   5 3023.67 1730.47  -2
  -7  -2  -3 3023.67 1730.47   1
  -7   2   6 14482.8 2183.26  -2
  -7  -2  -4 14482.8 2183.26   1
   7  -2  -7 1686.23 2543.34  -2
   7   2   5 1686.23 2543.34   1
   7  -2  -8 2060.22 2648.84  -2
   7   2   6 2060.22 2648.84   1
   7  -2  -9 3960.40 3007.87  -2
   7   2   7 3960.40 3007.87   1
  -7   2  10 7088.99 2122.91  -2
  -7  -2  -8 7088.99 2122.91   1
  -7   2  11 1278.24 2262.04  -2
  -7  -2  -9 1278.24 2262.04   1
  -7   2  12 393.196 2637.04  -2
  -7  -2 -10 393.196 2637.04   1
  -7   2  13 5691.75 2999.23  -2
  -7  -2 -11 5691.75 2999.23   1
   7   3  10 2094.68 3018.37  -2
   7  -3 -12 2094.68 3018.37   1
   7   3   9 9313.44 3283.45  -2
   7  -3 -11 9313.44 3283.45   1
   7   3   8 1991.58 2628.15  -2
   7  -3 -10 1991.58 2628.15   1
   7   3   7 10292.8 3052.78  -2
   7  -3  -9 10292.8 3052.78   1
   7   3   6 446.435 2144.03  -2
   7  -3  -8 446.435 2144.03   1
   7   3   5 2866.02 2340.64  -2
   7  -3  -7 2866.02 2340.64   1
   7   3   4 2082.51 1508.43  -2
   7  -3  -6 2082.51 1508.43   1
   7  -3   3 39168.6 4244.33  -2
   7   3  -5 39168.6 4244.33   1
   7  -3   2 2124.16 2442.63  -2
   7   3  -4 2124.16 2442.63   1
   7  -3   1 65.6707 2189.26  -2
   7   3  -3 65.6707 2189.26   1
   7  -3   0 829.309 2252.09  -2
   7   3  -2 829.309 2252.09   1
   7  -3  -1 22380.9 3755.89  -2
   7   3  -1 22380.9 3755.89   1
   7  -3  -2 1108.81 2515.21  -2
   7   3   0 1108.81 2515.21   1
   7  -3  -3-64.1270 2352.87  -2
   7   3   1-64.1270 2352.87   1
   7  -3  -4 1071.76 2542.95  -2
   7   3   2 1071.76 2542.95   1
   7  -3  -5 38803.9 4945.52  -2
   7   3   3 38803.9 4945.52   1
   7  -3  -6-74.6066 2797.25  -2
   7   3   4-74.6066 2797.25   1
   7  -3  -7 4373.86 3118.01  -2
   7   3   5 4373.86 3118.01   1
   7  -3  -9 12176.6 4263.41  -2
   7   3   7 12176.6 4263.41   1
  -7   3  11 8269.91 2965.94  -2
  -7  -3  -9 8269.91 2965.94   1
  -7   3  12 1047.13 1235.03  -2
  -7  -3 -10 1047.13 1235.03   1
  -7   3  13 4478.08 3171.60  -2
  -7  -3 -11 4478.08 3171.60   1
   7   4   9 4020.44 3066.87  -2
   7  -4 -11 4020.44 3066.87   1
   7   4   8 8948.36 3199.59  -2
   7  -4 -10 8948.36 3199.59   1
   7   4   7 281.318 2442.36  -2
   7  -4  -9 281.318 2442.36   1
   7   4   6 473.714 2344.39  -2
   7  -4  -8 473.714 2344.39   1
   7   4   5 13002.6 2102.80  -2
   7  -4  -7 13002.6 2102.80   1
   7  -4   4 13682.6 2917.84  -2
   7   4  -6 13682.6 2917.84   1
   7  -4   3 1523.22 2258.53  -2
   7   4  -5 1523.22 2258.53   1
   7  -4   2 209.838 2340.42  -2
   7   4  -4 209.838 2340.42   1
   7  -4   1 19325.6 3471.16  -2
   7   4  -3 19325.6 3471.16   1
   7  -4   0 33249.4 4215.60  -2
   7   4  -2 33249.4 4215.60   1
   7  -4  -1 4039.63 2509.91  -2
   7   4  -1 4039.63 2509.91   1
   7  -4  -2 33587.6 4587.50  -2
   7   4   0 33587.6 4587.50   1
   7  -4  -3 19178.8 3907.30  -2
   7   4   1 19178.8 3907.30   1
   7  -4  -4 981.728 2909.47  -2
   7   4   2 981.728 2909.47   1
   7  -4  -5 1094.52 2976.12  -2
   7   4   3 1094.52 2976.12   1
   7  -4  -6 21729.8 4555.13  -2
   7   4   4 21729.8 4555.13   1
   7  -4  -7 15083.5 4253.69  -2
   7   4   5 15083.5 4253.69   1
   7  -4  -8-211.518 2930.94  -2
   7   4   6-211.518 2930.94   1
  -7   4   9 1706.90 2240.93  -2
  -7  -4  -7 1706.90 2240.93   1
  -7   4  10 10138.7 2997.49  -2
  -7  -4  -8 10138.7 2997.49   1
  -7   4  11 5482.87 2846.38  -2
  -7  -4  -9 5482.87 2846.38   1
  -7   4  12 2677.41 3074.11  -2
  -7  -4 -10 2677.41 3074.11   1
   7   5   8 868.474 3232.44  -2
   7  -5 -10 868.474 3232.44   1
   7   5   7 2113.77 2795.75  -2
   7  -5  -9 2113.77 2795.75   1
   7   5   6 12266.1 3179.07  -2
   7  -5  -8 12266.1 3179.07   1
   7  -5   4 1316.14 2285.28  -2
   7   5  -6 1316.14 2285.28   1
   7  -5   3 156.099 971.242  -2
   7   5  -5 156.099 971.242   1
   7  -5   2 6257.66 2652.25  -2
   7   5  -4 6257.66 2652.25   1
   7  -5   1 3024.99 2592.86  -2
   7   5  -3 3024.99 2592.86   1
   7  -5   0 10182.8 3274.02  -2
   7   5  -2 10182.8 3274.02   1
   7  -5  -1 3634.40 2988.19  -2
   7   5  -1 3634.40 2988.19   1
   7  -5  -2 10555.1 3693.93  -2
   7   5   0 10555.1 3693.93   1
   7  -5  -3 4605.96 3328.15  -2
   7   5   1 4605.96 3328.15   1
   7  -5  -4 5417.21 3269.93  -2
   7   5   2 5417.21 3269.93   1
   7  -5  -5 779.966 2877.32  -2
   7   5   3 779.966 2877.32   1
   7  -5  -6 2886.71 2920.41  -2
   7   5   4 2886.71 2920.41   1
   7  -5  -7 2563.46 2977.78  -2
   7   5   5 2563.46 2977.78   1
  -7   5   9 2031.69 2508.37  -2
  -7  -5  -7 2031.69 2508.37   1
  -7   5  10 3181.64 2794.44  -2
  -7  -5  -8 3181.64 2794.44   1
  -7   5  11 9355.47 3258.17  -2
  -7  -5  -9 9355.47 3258.17   1
   7   6   7 5766.37 3420.47  -2
   7  -6  -9 5766.37 3420.47   1
   7  -6   3 96.8779 1035.23  -2
   7   6  -5 96.8779 1035.23   1
   7  -6   2 3438.60 2492.35  -2
   7   6  -4 3438.60 2492.35   1
   7  -6   1 21675.4 3999.43  -2
   7   6  -3 21675.4 3999.43   1
   7  -6   0 1670.68 3182.43  -2
   7   6  -2 1670.68 3182.43   1
   7  -6  -1 137.569 3050.89  -2
   7   6  -1 137.569 3050.89   1
   7  -6  -2 2653.68 2959.29  -2
   7   6   0 2653.68 2959.29   1
   7  -6  -3 21733.7 4032.17  -2
   7   6   1 21733.7 4032.17   1
   7  -6  -4 2097.23 2864.82  -2
   7   6   2 2097.23 2864.82   1
   7  -6  -5-382.448 2847.55  -2
   7   6   3-382.448 2847.55   1
   7  -7   1 5274.67 3245.71  -2
   7   7  -3 5274.67 3245.71   1
   7  -7   0 7252.85 3599.39  -2
   7   7  -2 7252.85 3599.39   1
   7  -7  -1 13628.5 3752.75  -2
   7   7  -1 13628.5 3752.75   1
   7  -7  -2 12040.8 3607.60  -2
   7   7   0 12040.8 3607.60   1
  -8   0  -2 4448.46 3266.68  -2
  -8   0   4 4448.46 3266.68   1
  -8   0   0 5517.29 3094.93  -2
  -8   0   2 5517.29 3094.93   1
  -8   0   2 6424.01 3092.72  -2
  -8   0   0 6424.01 3092.72   1
   8   0  -4 7151.89 2211.01  -2
   8   0   2 7151.89 2211.01   1
  -8   1  -3-15.8797 2256.54  -2
  -8  -1   5-15.8797 2256.54   1
  -8   1  -2 1296.47 2181.36  -2
  -8  -1   4 1296.47 2181.36   1
  -8   1  -1 12587.4 2622.66  -2
  -8  -1   3 12587.4 2622.66   1
  -8  -1   0 3206.72 2089.11  -2
  -8   1   2 3206.72 2089.11   1
  -8  -1   1-247.527 2846.01  -2
  -8   1   1-247.527 2846.01   1
   8  -1  -2 3159.57 1675.53  -2
   8   1   0 3159.57 1675.53   1
  -8  -1   3 15557.0 2102.92  -2
  -8   1  -1 15557.0 2102.92   1
  -8   1   4 316.254 1584.80  -2
  -8  -1  -2 316.254 1584.80   1
  -8   1   5 1813.46 2625.79  -2
  -8  -1  -3 1813.46 2625.79   1
  -8   2  -3 10993.5 2673.58  -2
  -8  -2   5 10993.5 2673.58   1
  -8  -2  -2 653.713 2085.33  -2
  -8   2   4 653.713 2085.33   1
  -8   2  -1 242.330 1019.20  -2
  -8  -2   3 242.330 1019.20   1
  -8   2   0 3180.97 1629.41  -2
  -8  -2   2 3180.97 1629.41   1
  -8   2   1 9060.50 2314.81  -2
  -8  -2   1 9060.50 2314.81   1
  -8   2   2 1591.53 1099.29  -2
  -8  -2   0 1591.53 1099.29   1
  -8   2   3 768.211 1924.06  -2
  -8  -2  -1 768.211 1924.06   1
  -8   2   4-70.8961 1963.41  -2
  -8  -2  -2-70.8961 1963.41   1
   8  -3   2 9178.88 3389.97  -2
   8   3  -4 9178.88 3389.97   1
   8  -3   1 997.494 2666.79  -2
   8   3  -3 997.494 2666.79   1
   8  -3   0 7676.10 3167.18  -2
   8   3  -2 7676.10 3167.18   1
   8  -3  -1 4293.80 3027.09  -2
   8   3  -1 4293.80 3027.09   1
   8  -3  -2 10835.1 3475.48  -2
   8   3   0 10835.1 3475.48   1
   8  -3  -3 1138.11 2980.45  -2
   8   3   1 1138.11 2980.45   1
   8  -4   3 9262.38 3139.81  -2
   8   4  -5 9262.38 3139.81   1
   8  -4   2 2800.07 2791.02  -2
   8   4  -4 2800.07 2791.02   1
   8  -4   1 4295.58 2718.98  -2
   8   4  -3 4295.58 2718.98   1
   8  -4   0 3458.39 2854.12  -2
   8   4  -2 3458.39 2854.12   1
   8  -4  -1 17946.8 3969.37  -2
   8   4  -1 17946.8 3969.37   1
   8  -5   2-431.960 3082.64  -2
   8   5  -4-431.960 3082.64   1
   8  -5   1 4455.15 3093.73  -2
   8   5  -3 4455.15 3093.73   1
   1   0  -1 271900. 2039.13   2
   1   0   1 237304. 1740.60   2
  -1  -1   4 2175.45 417.450   2
  -1  -1   3 27156.3 756.044   2
  -1  -1   2 457.435 179.408   2
  -1  -1   1 50104.6 697.285   2
   1  -1   0 204145. 1138.29   2
  -1  -1  -1 8467.74 206.281   2
   1   1   2 89.0177 102.068   2
  -1   1  -3 16432.2 412.470   2
   1  -2  -4 130.328 506.238   2
   1  -2  -3 7755.77 553.363   2
   1  -2  -2 17223.8 691.211   2
   1  -2  -1 590.932 235.333   2
   1  -2   0 8843.65 331.551   2
  -1  -2  -1 12952.0 379.293   2
  -1  -2  -2 94617.8 976.915   2
  -1  -2  -3 38298.6 760.514   2
   1   2   4 198.962 278.024   2
   1  -3  -3 88932.2 2503.67   2
  -1   3   2 26425.9 975.784   2
   1  -3  -1 88475.4 1173.83   2
   1  -3   0 21468.2 598.349   2
  -1  -3  -1 12397.7 476.663   2
  -1  -3  -2 15852.0 536.019   2
  -1  -3  -3 3641.21 440.205   2
  -1  -3  -4 6880.82 821.764   2
  -1  -3  -5 14707.1 1117.21   2
   1  -4  -1 135504. 2334.03   2
  -1   4   0 16444.7 1363.27   2
   1  -4   1 27243.7 934.888   2
   1  -4   2 120501. 1560.91   2
  -1  -4  -3 4707.88 827.981   2
  -1   5  -2 16708.1 1595.85   2
  -2   0  18 16830.6 2424.77   2
   2   0 -16 24620.0 809.546   2
   2   0 -14 4839.88 507.243   2
   2   0 -12 24231.9 645.984   2
   2   0 -10 79712.8 931.595   2
   2   0  -8 14232.9 571.744   2
   2   0  -6 32975.5 642.804   2
  -2   0   4 6343.17 359.083   2
  -2   0   2 3719.80 249.030   2
   2   0   0 31173.8 449.321   2
   2   0   2 535.054 203.585   2
   2   0   4 127480. 871.702   2
   2   0   6 91294.8 879.046   2
   2   0   8 133164. 2210.60   2
  -2   0 -10 16062.3 828.048   2
   2   0  12 7427.15 781.784   2
  -2   0 -14 40289.1 1316.36   2
   2   0  16 2562.10 897.703   2
   2   0  18 35822.3 1144.88   2
  -2   1  18 1058.18 1842.30   2
  -2   1  12 87417.2 3031.47   2
  -2   1  11 13450.8 1294.19   2
  -2   1  10 29304.6 1582.16   2
  -2   1   9 85680.9 2416.41   2
  -2   1   8 409.457 497.051   2
  -2   1   7 28504.0 1244.34   2
  -2  -1   4 31682.2 1067.71   2
  -2  -1   3 159208. 2199.48   2
  -2  -1   2 64060.7 824.769   2
  -2  -1   1 558425. 2147.55   2
  -2  -1   0 474470. 1815.28   2
  -2  -1  -1 3857.54 239.979   2
  -2  -1  -2 2643.95 208.777   2
  -2  -1  -3 3073.29 204.174   2
  -2  -1  -4 37917.0 612.258   2
  -2  -1  -5 11447.6 836.482   2
  -2  -1  -6 18609.5 1448.73   2
  -2  -1  -7 2118.43 832.461   2
  -2  -1  -8 19362.7 1587.19   2
  -2  -1  -9 6730.51 1213.31   2
  -2  -1 -12 3873.52 571.919   2
  -2   1 -14 4432.62 1336.02   2
  -2   1 -15 23432.2 2127.09   2
  -2   1 -16 6026.74 1509.67   2
  -2   2  18 650.972 1513.60   2
  -2   2  17 6231.36 1302.74   2
  -2   2  13 217.588 995.000   2
  -2   2  12 25093.1 1865.63   2
  -2   2  11 81894.3 2941.39   2
  -2   2  10 10722.1 509.258   2
  -2   2   9 16920.7 1313.57   2
   2   2  -6 28330.3 713.633   2
   2   2  -5 51250.4 929.221   2
  -2  -2   4 23698.2 812.395   2
  -2  -2   3 109316. 1563.18   2
  -2  -2   2 2671.57 355.624   2
  -2  -2   1 52243.2 988.337   2
   2  -2   0 1001.25 238.316   2
   2  -2   1 11120.9 418.271   2
   2  -2   2 61467.6 679.432   2
  -2   2  -3 5425.72 271.415   2
   2   2   4 322.601 213.215   2
   2  -2   5 6624.54 401.448   2
  -2  -2  -7 23513.7 1701.11   2
  -2   3  19 198.065 2110.96   2
  -2   3  16 14064.3 1545.20   2
  -2   3  12 16126.2 943.589   2
  -2   3  11 653.319 977.154   2
  -2  -3   8 38260.6 1841.15   2
   2   3  -7 201.216 351.596   2
  -2  -3   6 77916.5 2737.69   2
  -2  -3   5 8398.25 734.398   2
  -2  -3   4 324.192 381.282   2
  -2  -3   3 2426.26 425.074   2
  -2  -3   2 38514.3 858.050   2
   2  -3  -1 15776.7 644.230   2
  -2  -3   0 2710.36 370.425   2
   2  -3   1 73084.1 1019.79   2
  -2  -3  -2 36529.5 743.808   2
  -2  -3  -3 15234.9 531.177   2
  -2  -3  -4 23733.7 734.381   2
  -2  -3  -5 1284.38 364.032   2
   2  -3   6 71441.8 1370.95   2
  -2   4  15 11665.9 1437.12   2
  -2   4  12 953.687 1159.09   2
  -2  -4   9 689.979 484.136   2
   2   4  -8 16698.7 919.910   2
  -2  -4   7 27245.3 1765.42   2
  -2  -4   6 771.817 698.323   2
  -2  -4   5 57462.6 2305.31   2
  -2   4   4 47151.7 2271.66   2
  -2   4   3 80796.8 1941.93   2
  -2   4   2 3249.43 628.693   2
  -2   4   1 85492.4 1881.36   2
   2  -4   0 46092.1 994.870   2
  -2  -4  -1 87726.0 1323.49   2
  -2  -4  -2 14562.2 618.614   2
  -2  -4  -3 29789.2 923.577   2
  -2  -4  -4 10675.1 737.366   2
  -2  -4  -5 7805.55 693.945   2
  -2  -4  -6 22621.4 1054.18   2
   2  -4   7 41899.1 1286.97   2
   2   4  18 3790.74 2431.11   2
  -2   5  13 13452.4 2019.89   2
  -2   5   6 388.280 986.743   2
  -2   5   4 1820.01 1015.53   2
  -2   5   3 2104.72 1011.89   2
  -2   5   2 214.914 964.626   2
  -2   5   1 28593.6 1969.62   2
  -2   5   0 1406.41 611.805   2
  -2   5  -1 108614. 2370.87   2
  -2  -5  -2 15142.1 824.199   2
   2   5   3 39650.0 1521.28   2
   2  -5   8 806.805 411.993   2
  -2   6   3 3838.99 1219.91   2
  -2   6   2 4609.68 1301.80   2
  -2   6   1 26349.2 2137.44   2
  -2   6   0 87418.5 3547.66   2
   2   6   1-71.1477 1009.48   2
   2   6   2 17791.5 1255.09   2
   2   6   3 9648.38 1019.98   2
  -2   7   0-222.527 866.992   2
  -2   7  -2 34193.8 2664.02   2
  -2   7  -3 1425.58 1356.96   2
   2   7  15 3030.70 2318.81   2
  -2   8  16-49.1620 2272.74   2
  -2   8  12 574.289 2068.24   2
  -2   8   4 2739.38 1594.64   2
  -2   8   2 1893.08 1538.91   2
  -3   0  17 9091.15 775.562   2
   3   0 -15 637.413 581.284   2
   3   0 -13 14004.6 561.387   2
   3   0 -11 960.967 290.697   2
   3   0  -9 19550.2 462.787   2
   3   0  -7 553.600 161.668   2
   3   0  -5 18043.3 516.586   2
  -3   0   3 98251.7 741.961   2
  -3   0   1 57068.6 490.799   2
  -3   0  -1 42948.0 422.599   2
   3   0   3 337.467 253.510   2
   3   0   5 386477. 1238.86   2
   3   0   7 3073.40 336.127   2
  -3   0  -9 12347.8 441.522   2
   3   0  11 697.953 543.122   2
  -3   0 -13-364.440 859.780   2
  -3   0 -15 17504.6 652.253   2
   3   0  17 1404.16 1213.00   2
  -3  -2  -1 5030.73 474.683   2
  -3  -2  -2 11803.5 522.392   2
  -4   0  18 23018.0 1462.07   2
  -4   0  16 17153.1 937.765   2
  -4   0  14 27288.7 969.357   2
  -4   0  12 81672.4 1427.68   2
  -4   0  10 359.911 420.793   2
  -4   0   8 5639.71 471.168   2
  -4   0   6 88.0188 258.642   2
  -4   0   4 35569.7 449.535   2
   4   0  -2 13254.2 339.092   2
  -4   0   0 35912.3 312.640   2
   4   0   2 4401.46 623.758   2
   4   0   4 8972.86 755.876   2
   4   0   6 37362.8 302.007   2
  -4   0  -8 786.853 195.321   2
  -4   0 -10 25776.9 613.629   2
   4   0  12 437.037 592.822   2
  -4   0 -14 41475.9 1263.52   2
   4   0  16 1327.74 770.695   2
   5   0 -17 12178.4 1549.36   2
   5   0 -15 386.836 837.438   2
  -5   0  13 54739.7 1351.88   2
  -5   0  11 4060.36 676.563   2
  -5   0   9 12806.8 729.316   2
  -5   0   7 5114.15 470.213   2
  -5   0   5 30262.3 482.194   2
  -5   0   3 19669.9 435.959   2
  -5   0   1 1593.99 249.948   2
  -5   0  -1 19301.9 815.680   2
  -5   0  -3 2356.67 841.872   2
  -5   0  -5 19528.2 1290.92   2
  -5   0  -7 5502.88 1033.75   2
   5   0   9 22098.7 1030.76   2
   5   0  11 21277.2 1150.24   2
  -5   0 -13 14790.8 1463.79   2
  -5   0 -15 12026.6 1606.23   2
  -5  -1   1 10054.7 780.945   2
  -5   1   0 943.759 532.220   2
  -5   1  -1 1911.51 509.222   2
  -5  -2   0 28687.7 487.814   2
  -5   2  -1 8300.19 976.115   2
  -5  -3   0 1948.08 552.030   2
   5  -4 -16-330.388 2336.07   2
   5   5  -3 770.871 813.441   2
  -6   0   8 11402.4 1620.12   2
  -6   0   2 11880.8 1066.85   2
  -6  -1   3 1140.64 777.716   2
  -6  -1   2 5311.85 620.835   2
  -6   1   1 1675.53 683.232   2
   6   1  13 8235.51 2659.38   2
  -6   2   0 5860.83 976.649   2
   6   5  11 8738.35 2941.59   2
   6   6  10 15440.7 3164.22   2
   6  -9   1-1918.16 2307.31   2
   0   0   0 0.00000 0.00000   0
TITL shI_3273_RoLa_twin1_hklf4 in P2(1)/n
REM P2(1)/n (#14 in standard setting)
CELL 0.71073   6.517625   9.485383  15.967030  90.0000  93.0355  90.0000
ZERR    3.00   0.001311   0.001944   0.002356   0.0000   0.0148   0.0000
LATT  1
SYMM -x+1/2, y+1/2,-z+1/2
SFAC C H N O Cu
UNIT 18.00 33.00 9.00 21.00 3.00
REM  CrysAlisPro recorded range (K): Min=200.0; max=200.0; aver:200.0
TEMP -73
SIZE 0.33 0.37 0.56
TREF
HKLF 5
BASF 0.51279
END
;
_shelx_hkl_checksum     2037
_shelx_res_file
;
TITL shI_3273_RoLa_twin1_hklf4 in P21/n #14
    shi_3273_rola_twin1_hklf4.res
    created by SHELXL-2018/3 at 10:40:03 on 18-Aug-2024
CELL 0.71073 6.517625 9.485383 15.96703 90 93.0355 90
ZERR 4 0.001311 0.001944 0.002356 0 0.0148 0
LATT 1
SYMM 0.5-X,0.5+Y,0.5-Z
SFAC C H Cu N O
UNIT 24 44 4 12 28
EQIV $1 0.5+X,1.5-Y,0.5+Z
EQIV $2 -1+X,+Y,+Z
EQIV $3 0.5-X,-0.5+Y,1.5-Z
EQIV $4 0.5-X,0.5+Y,0.5-Z
RIGU O1 O2 C1 C2
L.S. 13 0 0
PLAN  5
SIZE 0.33 0.37 0.56
TEMP -73
CONF
HTAB O1W O4_$1
HTAB O1W O3W
HTAB O2W O1W_$2
HTAB O2W O2_$3
HTAB N3 O4_$4
HTAB C5 O3_$4
BIND O2W Cu1
BIND O1W Cu1
htab
BOND
MORE -1
BOND $H
fmap 2 53
acta
OMIT -4 0 -14
OMIT -4 0 -10
OMIT -4 0 -8
OMIT -4 0 0
OMIT -3 0 3
OMIT 0 2 1
OMIT 4 0 6
REM <olex2.extras>
REM <HklSrc "%.\\shI_3273_RoLa_twin1_hklf5.hkl">
REM </olex2.extras>
WGHT    0.048300
BASF   0.50557
FVAR       5.36031
CU1   3    0.481201    0.590619    0.611795    11.00000    0.02577    0.00895 =
         0.00816    0.00002   -0.00247    0.00242
O1    5    0.408053    0.770579    0.662893    11.00000    0.03428    0.01251 =
         0.01186   -0.00556    0.00046    0.00426
O1W   5    0.827374    0.681186    0.578537    11.00000    0.02736    0.01278 =
         0.01221   -0.00042   -0.00283   -0.00170
AFIX   7
H1WA  2    0.849334    0.760096    0.605348    11.00000   -1.50000
H1WB  2    0.826653    0.704497    0.525777    11.00000   -1.50000
AFIX   0
O2    5    0.319761    0.995025    0.677912    11.00000    0.02994    0.00927 =
         0.01074   -0.00181    0.00071    0.00325
O2W   5    0.142375    0.497852    0.650120    11.00000    0.03369    0.01910 =
         0.01293    0.00130   -0.00232    0.01189
AFIX   3
H2WA  2    0.058325    0.553892    0.624170    11.00000   -1.50000
H2WB  2    0.134335    0.500812    0.704360    11.00000   -1.50000
AFIX   0
O3    5    0.390621    0.444648    0.275392    11.00000    0.03354    0.00791 =
         0.01242    0.00299   -0.00414   -0.00081
AFIX   6
O3W   5    0.873884    0.775484    0.414662    11.00000    0.03813    0.01685 =
         0.02116   -0.00454   -0.00183   -0.00002
H3WA  2    0.888191    0.700243    0.386753    11.00000   -1.50000
H3WB  2    0.812698    0.836952    0.383823    11.00000   -1.50000
AFIX   0
O4    5    0.322682    0.559687    0.157341    11.00000    0.02796    0.00954 =
         0.00614    0.00132   -0.00515   -0.00031
N1    4    0.393055    0.660456    0.498521    11.00000    0.01833    0.00804 =
         0.00631    0.00071   -0.00124   -0.00019
N2    4    0.439974    0.603088    0.422064    11.00000    0.01025    0.01468 =
         0.00663   -0.00293    0.00293    0.00304
N3    4    0.337009    0.818114    0.402088    11.00000    0.01900    0.00750 =
         0.00774    0.00534   -0.00088    0.00142
AFIX  43
H3    2    0.302775    0.898014    0.377062    11.00000   -1.20000
AFIX   0
C1    1    0.339594    0.887706    0.634966    11.00000    0.01328    0.01731 =
         0.00415    0.00011    0.00559   -0.00267
C2    1    0.260339    0.898206    0.544356    11.00000    0.02588    0.01270 =
         0.01842   -0.00104    0.00214    0.00507
AFIX  23
H2A   2    0.108417    0.894494    0.543222    11.00000   -1.20000
H2B   2    0.298467    0.992262    0.523253    11.00000   -1.20000
AFIX   0
C3    1    0.330925    0.790386    0.483949    11.00000    0.01431    0.01187 =
         0.00737    0.00431   -0.00012    0.00007
C4    1    0.404148    0.702927    0.365718    11.00000    0.01363    0.01258 =
         0.01161    0.00257    0.00151   -0.00299
C5    1    0.440297    0.696964    0.273687    11.00000    0.01929    0.00985 =
         0.01092   -0.00057   -0.00124    0.00118
AFIX  23
H5A   2    0.587709    0.714517    0.265692    11.00000   -1.20000
H5B   2    0.360820    0.773275    0.244772    11.00000   -1.20000
AFIX   0
C6    1    0.379331    0.555612    0.232855    11.00000    0.01065    0.01753 =
         0.01568   -0.00060    0.00312    0.00375
HKLF 5
REM  shI_3273_RoLa_twin1_hklf4 in P21/n #14
REM wR2 = 0.0957, GooF = S = 1.004, Restrained GooF = 1.001 for all data
REM R1 = 0.0410 for 1969 Fo > 4sig(Fo) and 0.0572 for all 2569 data
REM 159 parameters refined using 18 restraints
END
WGHT      0.0483      0.0000
REM Instructions for potential hydrogen bonds
HTAB O1W O4_$1
HTAB O1W O3W
HTAB O2W O1W_$2
HTAB O2W O2_$3
HTAB N3 O4_$4
HTAB C5 O3_$4
REM Highest difference peak  0.633,  deepest hole -0.532,  1-sigma level  0.123
Q1    1   0.5547  0.5942  0.1645  11.00000  0.05    0.63
Q2    1   0.4020  0.5474  0.1815  11.00000  0.05    0.53
Q3    1   0.3309  0.9615  0.7148  11.00000  0.05    0.48
Q4    1   0.3453  0.8517  0.5262  11.00000  0.05    0.46
Q5    1   0.7071  0.7201  0.6611  11.00000  0.05    0.46
;
_shelx_res_checksum     78928
