# Supplementary material for: Synthesis, crystal structure and Hirshfeld surface analysis of a new copper(II) complex based on diethyl 2,2′-(4H-1,2,4-triazole-3,5-di­yl)di­acetate
Source: Acta Crystallogr E Crystallogr Commun. 2024 Aug 30;80(Pt 9):976–80. doi: 10.1107/S2056989024008259 (PMC11389672; doi:10.1107/S2056989024008259)
Supplement: Supplementary file 2 [file e-80-00976-Isup2.hkl]

data_I                                                                          
_shelx_title ' shI_3273_RoLa_twin1_hklf4 in P21/n No14' 
_shelx_refln_list_code          4                                               
_shelx_F_calc_maximum      184.44                                               
_exptl_crystal_F_000       612.00                                               
_reflns_d_resolution_high  0.7290                                               
                                                                                
loop_                                                                           
 _space_group_symop_operation_xyz                                               
 'x, y, z'                                                                      
 '-x+1/2, y+1/2, -z+1/2'                                                        
 '-x, -y, -z'                                                                   
 'x-1/2, -y-1/2, z-1/2'                                                         
                                                                                
_cell_length_a     6.5176                                                       
_cell_length_b     9.4854                                                       
_cell_length_c    15.9670                                                       
_cell_angle_alpha  90.000                                                       
_cell_angle_beta   93.035                                                       
_cell_angle_gamma  90.000                                                       
                                                                                
_shelx_F_squared_multiplier     1.000                                           
                                                                                
loop_                                                                           
 _refln_index_h                                                                 
 _refln_index_k                                                                 
 _refln_index_l                                                                 
 _refln_F_squared_calc                                                          
 _refln_F_squared_meas                                                          
 _refln_F_squared_sigma                                                         
 _refln_observed_status                                                         
   0   0  -2        118.48        113.76         4.53 o                         
   0   0  -4      22236.60      21929.26        77.61 o                         
   0   0   6       1552.33       1417.35        25.33 o                         
   0   0  -8       6836.05       6792.54        57.21 o                         
   0   0  10       1560.55       1581.74        21.66 o                         
   0   0 -12        332.80        341.18        15.11 o                         
   0   0 -14        397.52        514.64        87.37 o                         
   0   0 -16        170.65        156.48        29.59 o                         
   0   0 -18       1932.26       1996.30       175.42 o                         
   0   0 -20         65.90         54.48        33.83 o                         
   0   1  -1       3575.34       3828.20        17.12 o                         
   0  -1  -2       2528.62       2646.45        17.31 o                         
   0  -1  -3        418.59        347.57         7.47 o                         
   0  -1   4        725.54        803.29         9.28 o                         
   0  -1  -5       7887.12       8337.81        23.39 o                         
   0  -1   6        971.85        859.15        10.39 o                         
   0  -1   7         89.19        134.04         9.09 o                         
   0  -1   8        300.21        348.18        28.54 o                         
   0  -1  -9       9478.63       9834.81        74.89 o                         
   0  -1 -10         94.22         85.31        15.42 o                         
   0   1 -11          0.52          3.22        15.90 o                         
   0  -1  12         53.37         45.98         7.22 o                         
   0   1 -13        484.89        462.62        26.75 o                         
   0  -1  14        331.61        326.63        24.76 o                         
   0  -1 -15          2.56          4.44        33.70 o                         
   0  -1 -16       1489.48       1405.41        80.18 o                         
   0  -1 -17        512.33        493.88        71.13 o                         
   0  -1 -18         22.35         44.61        54.26 o                         
   0  -1 -19        501.96        594.54        42.54 o                         
   0  -1 -20        553.96        513.67        43.45 o                         
   0  -1 -21        416.01        507.60        50.92 o                         
   0   2   0        448.41        472.85        11.61 o                         
   0   2   2       5738.01       6370.27        40.71 o                         
   0   2   3       6669.44       6946.86        48.44 o                         
   0   2   4        919.30        951.21        20.47 o                         
   0  -2  -5         33.06         25.40         3.30 o                         
   0  -2  -6        612.05        706.52        11.58 o                         
   0  -2  -7      10673.58      11416.55        45.31 o                         
   0  -2  -8        158.04        129.43        12.34 o                         
   0  -2  -9       1056.57       1138.28        31.95 o                         
   0  -2 -10        195.74        219.57        38.89 o                         
   0  -2 -11       6280.42       5765.84       153.64 o                         
   0  -2 -12        849.83        831.60        67.61 o                         
   0  -2 -13       1072.47        914.64        75.79 o                         
   0  -2 -14        662.59        743.95        74.09 o                         
   0  -2 -15       1412.34       1467.08       100.04 o                         
   0  -2 -16         11.15         25.85        53.52 o                         
   0  -2 -17        566.09        569.97        81.36 o                         
   0  -2 -18        550.62        536.95        41.24 o                         
   0  -2 -19        670.50        745.94        96.72 o                         
   0  -2 -20          8.00          9.61        32.92 o                         
   0  -2 -21        899.00        968.99       162.00 o                         
   0   3  -1        313.15        355.18         9.50 o                         
   0   3  -2      20782.48      20963.78        83.77 o                         
   0   3  -3         32.14         24.57         8.23 o                         
   0   3   4        358.53        324.98        25.43 o                         
   0  -3  -5        382.20        471.39        18.60 o                         
   0   3   6       3474.80       3424.64        25.26 o                         
   0  -3   7        118.38        118.97         6.21 o                         
   0  -3  -8       2985.83       2995.76        45.75 o                         
   0  -3  -9         41.74         48.85        11.87 o                         
   0  -3 -10       8009.63       8426.35        81.66 o                         
   0  -3 -11        316.22        243.01        34.50 o                         
   0  -3 -12       1120.81       1139.49        81.20 o                         
   0  -3 -13         20.11         -2.26        40.57 o                         
   0  -3 -14        107.26        132.55        49.05 o                         
   0  -3 -15         74.87         58.71        24.20 o                         
   0  -3 -16       2362.72       2385.02       134.73 o                         
   0  -3 -17        668.87        697.39        43.57 o                         
   0  -3 -18         12.37         33.89        58.87 o                         
   0  -3 -19         98.02        105.85        68.63 o                         
   0  -3 -20        547.68        543.64        94.60 o                         
   0   4   0         81.13         54.52         7.82 o                         
   0  -4   1        834.47        804.78        13.31 o                         
   0   4  -2       3911.47       4313.98        43.65 o                         
   0   4  -3        336.82        452.51        17.84 o                         
   0  -4  -4       1024.70       1075.69        27.59 o                         
   0  -4  -5       1514.54       1686.95       102.92 o                         
   0  -4  -6       3436.00       3780.00       155.66 o                         
   0   4  -7       3453.40       3223.33        73.26 o                         
   0  -4  -8       2115.50       2370.66        63.29 o                         
   0  -4  -9        591.06        684.90        30.22 o                         
   0  -4 -10       1664.28       1566.90        89.84 o                         
   0  -4 -11       3720.48       3958.78        68.37 o                         
   0  -4 -12       1481.09       1564.44        96.95 o                         
   0  -4 -13        219.97        248.54        54.79 o                         
   0  -4 -14        394.64        456.13        69.27 o                         
   0  -4 -15       1827.24       1533.05       108.27 o                         
   0  -4 -16        469.73        420.96        76.21 o                         
   0  -4 -17        654.05        626.10        43.37 o                         
   0  -4 -18        329.04        409.67        42.34 o                         
   0  -4 -19        915.07        888.49       105.97 o                         
   0  -4 -20         47.03        120.95       121.46 o                         
   0  -5   1       3267.32       3245.53        99.03 o                         
   0  -5   2       2226.57       2428.76        42.00 o                         
   0  -5  -3        870.66        785.19        27.38 o                         
   0  -5  -4       1616.16       1853.38       114.78 o                         
   0  -5  -5       4646.55       4807.39       183.05 o                         
   0  -5  -6         94.64         42.53        42.16 o                         
   0  -5  -7         50.74         32.65        45.08 o                         
   0  -5  -8         44.23         58.40        21.33 o                         
   0  -5  -9       3275.65       3520.26        84.29 o                         
   0  -5 -10        460.17        479.55        85.16 o                         
   0  -5 -11       3360.47       3387.65       138.02 o                         
   0  -5 -12          1.12         13.60        17.02 o                         
   0  -5 -13       2682.53       2838.45        67.00 o                         
   0  -5 -14        262.72        153.47        58.37 o                         
   0  -5 -15       1205.81        998.91        97.96 o                         
   0  -5 -16       1089.60       1052.20       103.66 o                         
   0  -5 -17       1059.68       1123.80        54.86 o                         
   0  -5 -18         25.47          9.65        69.46 o                         
   0  -5 -19        489.02        366.41        93.15 o                         
   0  -6   0       3902.48       3733.39       166.61 o                         
   0  -6   1        356.87        316.44        21.61 o                         
   0  -6  -2          2.26         -9.11        29.47 o                         
   0  -6  -3        382.13        522.67        74.03 o                         
   0  -6  -4       3619.33       3918.86        63.12 o                         
   0  -6  -5       2131.94       2208.12       138.58 o                         
   0  -6  -6       2052.69       2074.29       139.08 o                         
   0  -6  -7         20.67         16.37        50.22 o                         
   0  -6  -8       1587.77       1592.60       130.70 o                         
   0  -6  -9        443.14        311.11        78.66 o                         
   0  -6 -10        276.33        368.71        83.61 o                         
   0  -6 -11          2.63         -4.98        48.04 o                         
   0  -6 -12       1287.42       1180.38        96.75 o                         
   0  -6 -13          1.28         10.22        26.87 o                         
   0  -6 -14       1616.88       1785.66        60.43 o                         
   0  -6 -15        372.20        320.29        37.35 o                         
   0  -6 -16          0.88         -4.31        64.73 o                         
   0  -6 -17        357.36        404.43        42.50 o                         
   0  -6 -18       1000.76        935.35       111.93 o                         
   0  -7  -1         57.35         76.89        18.83 o                         
   0  -7  -2       2277.01       2527.46        52.58 o                         
   0  -7  -3        735.13        808.68        94.78 o                         
   0  -7  -4         62.16         58.82        20.44 o                         
   0  -7  -5       1317.24       1374.02       122.45 o                         
   0  -7  -6       2686.48       2746.84       168.65 o                         
   0  -7  -7        353.26        277.05        75.48 o                         
   0  -7  -8         20.07         10.12        22.81 o                         
   0  -7  -9       1916.03       1787.60       153.40 o                         
   0  -7 -10       2011.38       1876.23       161.30 o                         
   0  -7 -11         77.72         35.40        27.86 o                         
   0  -7 -12       1361.12       1221.11       103.70 o                         
   0  -7 -13       2091.98       2058.18       132.72 o                         
   0  -7 -14        554.43        551.28        84.74 o                         
   0  -7 -15         26.96         15.56        25.34 o                         
   0  -7 -16       1254.98       1341.43       123.13 o                         
   0  -7 -17        892.50        681.50       144.30 o                         
   0  -8   0        815.69        781.52        37.68 o                         
   0  -8  -1        427.02        426.86        22.06 o                         
   0  -8   2         20.10         55.32        42.84 o                         
   0  -8  -3       1616.03       1623.42       139.58 o                         
   0  -8  -4         86.25        116.29        24.09 o                         
   0  -8  -5        276.31        265.24        78.22 o                         
   0  -8  -6        923.38        802.18       110.57 o                         
   0  -8  -7       2284.09       2116.44       165.52 o                         
   0  -8  -8        557.24        496.79       101.40 o                         
   0  -8  -9          1.08          7.38        72.08 o                         
   0  -8 -10        196.64        191.77        86.70 o                         
   0  -8 -11       2593.89       2587.91       201.36 o                         
   0  -8 -12          0.93         -0.45        81.43 o                         
   0  -8 -13        621.30        598.11        88.77 o                         
   0  -8 -14         24.45          2.18        34.08 o                         
   0  -8 -15        937.08        952.30       111.21 o                         
   0  -9  -1         18.70         25.51        23.15 o                         
   0  -9   2       1199.39       1290.67        97.58 o                         
   0  -9  -3        405.17        434.42        35.58 o                         
   0  -9  -4        562.01        503.92        37.25 o                         
   0  -9  -5       1190.39       1224.42        49.50 o                         
   0  -9  -6       1170.99       1221.61       141.88 o                         
   0  -9  -7         36.13         13.98        27.40 o                         
   0  -9  -8        398.01        440.49       104.59 o                         
   0  -9  -9        171.49        120.77        89.51 o                         
   0  -9 -10        235.53        169.41        94.13 o                         
   0  -9 -11         61.84         95.56        85.03 o                         
   0  -9 -12        624.95        529.35       127.14 o                         
   0  -9 -13        126.75         93.56        72.52 o                         
   0  -9 -14        304.98        268.93       111.55 o                         
   0 -10   0       3518.79       3361.01       223.10 o                         
   0 -10   1        726.29        700.88        42.60 o                         
   0 -10  -2        277.40        293.63        98.87 o                         
   0 -10  -3        840.28        932.99       135.71 o                         
   0 -10  -4       2614.88       2676.41       204.59 o                         
   0 -10  -5        219.36        144.61        33.07 o                         
   0 -10  -6        300.31        261.80        98.88 o                         
   0 -10  -7        604.56        555.44       118.68 o                         
   0 -10  -8        375.07        268.36       101.93 o                         
   0 -10  -9         15.48          9.16        33.05 o                         
   0 -10 -10        341.21        354.61       112.47 o                         
   0 -10 -11        220.18        198.51       103.65 o                         
   0 -10 -12        413.39        326.96       119.21 o                         
   0 -11   1       1658.97       1589.88       124.72 o                         
   0 -11  -2        146.93        107.41        96.07 o                         
   0 -11  -3        621.08        573.83       125.06 o                         
   0 -11  -4         36.03          3.64        34.92 o                         
   0 -11  -5       1631.45       1933.80       194.23 o                         
   0 -11  -6          4.86          7.85        94.04 o                         
   0 -11  -7        111.40        187.75       103.45 o                         
   0 -11  -8         54.69         39.11        98.91 o                         
   1   0 -21        393.48        390.19       103.67 o                         
   1   0 -19        594.30        476.27        72.42 o                         
   1   0 -17       2413.06       2298.74       161.01 o                         
   1   0 -15       1308.06       1201.76        70.68 o                         
  -1   0  13       2195.24       2098.71        81.58 o                         
   1   0 -11         74.29         80.03        28.30 o                         
  -1   0   9      10230.40      10161.93       142.53 o                         
  -1   0   7       2143.56       2278.24        66.71 o                         
  -1   0   5       5341.52       5047.88        81.70 o                         
  -1   0   3       4629.57       4379.87        62.87 o                         
  -1   0   1       9400.30       9044.98        61.91 o                         
  -1   0   1      17375.86      16324.21        88.58 o                         
  -1   0  -1       7799.80       7941.02        65.05 o                         
  -1   0  -3       4694.86       4514.83        46.21 o                         
  -1   0  -5       5228.03       4674.16        86.41 o                         
  -1   0  -7       2100.45       2296.57        83.26 o                         
  -1   0  -9      10203.92      10517.34       203.36 o                         
  -1   0 -11         73.78         68.96        38.54 o                         
  -1   0 -13       2184.64       2315.58       125.89 o                         
  -1   0 -15       1281.84       1114.60       103.87 o                         
  -1   0 -17       2421.19       2814.87       165.16 o                         
  -1   0 -19        602.56        789.25        82.77 o                         
   1  -1 -21        331.37        359.82       110.96 o                         
   1  -1 -20        224.79        172.34        68.53 o                         
   1  -1 -19        174.08        221.74        65.49 o                         
   1  -1 -18       1896.89       1694.08        98.84 o                         
   1  -1 -17        571.25        648.76        70.93 o                         
   1  -1 -16         36.99         17.85        28.72 o                         
   1   1 -15        921.49        875.00        45.57 o                         
  -1  -1  14        996.08        920.91        43.28 o                         
   1  -1 -13        305.99        264.92        36.36 o                         
   1  -1 -12        540.74        500.03        38.03 o                         
   1  -1 -11        780.10        741.31        41.36 o                         
   1  -1 -10       2416.01       2418.27        63.18 o                         
   1   1  -9        214.11        236.05        26.30 o                         
  -1   1   8       4003.68       4004.20        72.82 o                         
   1   1  -7       2900.79       2884.06        48.03 o                         
  -1   1   6       6934.22       6708.42        42.29 o                         
  -1  -1   5       3076.87       3180.31        28.03 o                         
   1  -1  -4       1324.56       1116.12        16.15 o                         
   1   1  -3       1007.95       1041.24        18.18 o                         
   1  -1  -3       1652.17       1552.39        28.51 o                         
   1   1  -2         10.64         16.57         3.73 o                         
  -1   1   2         11.40         37.02         8.08 o                         
   1  -1  -1       1698.72       1798.41        15.94 o                         
   1  -1  -1       1995.31       2049.91        29.12 o                         
   1   1   0       7095.75       7130.41        54.65 o                         
   1  -1   0      14351.39      13668.47       120.70 o                         
  -1  -1  -1        290.05        278.60        11.36 o                         
   1  -1   1       2027.05       2039.46        45.57 o                         
  -1  -1  -2          0.74          1.92         6.50 o                         
   1  -1   2         11.62         28.57        13.75 o                         
  -1   1  -3        630.02        581.31        15.92 o                         
   1  -1   3       1660.68       1541.50        33.48 o                         
  -1  -1  -4       1298.92       1197.68        23.31 o                         
   1  -1   5       3025.93       3306.46        43.79 o                         
  -1  -1  -6       6443.96       7157.98        63.19 o                         
  -1  -1  -6       6796.79       7022.52        52.89 o                         
   1  -1   7       2847.03       2916.81        40.61 o                         
   1  -1   8       3971.49       3997.97        51.86 o                         
  -1  -1  -9        212.43        238.00        18.15 o                         
  -1   1 -10       2395.83       2371.16        47.16 o                         
  -1   1 -11        773.44        753.84        20.80 o                         
  -1  -1 -12        537.82        495.79        30.54 o                         
   1  -1  13        299.27        291.08        27.98 o                         
  -1   1 -14       1011.27       1039.80        44.54 o                         
  -1  -1 -15        920.55        926.23        45.41 o                         
  -1  -1 -16         37.54         41.68        47.50 o                         
  -1  -1 -17        563.70        562.91        70.93 o                         
  -1  -1 -18       1923.03       2002.26       112.59 o                         
  -1  -1 -19        177.80        240.90        65.23 o                         
   1  -2 -20       1390.75       1421.45       110.61 o                         
   1  -2 -19          2.16          9.57        66.30 o                         
   1  -2 -18        143.97        118.36        61.75 o                         
   1  -2 -17        339.66        351.81        67.57 o                         
   1  -2 -16       3057.78       3151.36       123.52 o                         
   1  -2 -15         50.20         76.91        49.44 o                         
   1  -2 -14        231.38        257.50        50.59 o                         
   1  -2 -13       1259.55       1239.79        72.91 o                         
   1  -2 -12       2921.15       2864.40        96.62 o                         
   1  -2 -11        670.53        706.21        53.56 o                         
   1  -2 -10       3225.76       3178.39        89.17 o                         
   1  -2  -9       1089.68       1120.80        53.21 o                         
   1  -2  -8       1876.72       1863.53        62.83 o                         
   1  -2  -7       2160.94       2555.91        53.12 o                         
  -1  -2   6       3935.07       3952.03        53.99 o                         
   1  -2  -5       4019.43       4110.94        49.57 o                         
  -1   2   4          6.60          2.62         9.57 o                         
   1  -2  -4         33.66         29.95        16.11 o                         
   1   2  -3        289.86        255.45        12.78 o                         
   1  -2  -3       1416.02       1586.16        58.88 o                         
   1  -2  -2        710.83        595.95        14.77 o                         
   1   2  -1          8.18         12.64         5.75 o                         
   1  -2   0        251.37        269.88        10.77 o                         
  -1   2  -1        441.05        404.48        15.76 o                         
  -1  -2  -2       3014.01       3026.19        52.73 o                         
  -1  -2  -3       1101.34       1371.66        39.05 o                         
  -1   2  -3       1397.73       1510.46        46.00 o                         
   1   2   4         26.47          9.80        16.68 o                         
  -1   2  -4         33.21         14.45        13.52 o                         
  -1  -2  -5       3991.74       4016.45        53.63 o                         
   1  -2   6       3888.33       3903.76        42.89 o                         
  -1  -2  -7       2187.45       2369.07        44.61 o                         
  -1  -2  -8       1850.29       1856.16        38.75 o                         
   1  -2   9       1084.25       1081.94        26.19 o                         
   1  -2  10       3240.17       3133.34        53.50 o                         
   1  -2  11        656.14        651.68        34.93 o                         
  -1  -2 -12       2946.17       2730.79        65.19 o                         
  -1  -2 -13       1268.33       1209.89        47.03 o                         
  -1  -2 -14        230.37        266.87        30.02 o                         
  -1  -2 -15         49.45          9.97        27.73 o                         
  -1  -2 -16       3047.84       3093.72       131.58 o                         
  -1  -2 -17        332.22        281.76        65.29 o                         
  -1  -2 -18        141.68         75.65        59.69 o                         
  -1  -2 -19          2.13         32.81        61.95 o                         
  -1  -2 -20       1395.19       1386.69       151.91 o                         
   1  -3 -20         38.25          4.99        99.64 o                         
   1  -3 -19        781.43        893.70        95.02 o                         
   1  -3 -18         67.00         32.84        35.80 o                         
   1  -3 -17        437.43        475.90        72.91 o                         
   1  -3 -16        336.95        319.77        61.65 o                         
   1  -3 -15       2383.39       2594.73       113.59 o                         
   1  -3 -14         23.92         39.06        45.52 o                         
   1  -3 -13        505.38        481.48        55.44 o                         
   1  -3 -12       1228.88       1212.42        70.53 o                         
   1  -3 -11       7488.81       7249.51       145.50 o                         
   1  -3 -10         75.78         83.89        35.01 o                         
   1  -3  -9        481.28        425.81        41.38 o                         
   1  -3  -8        317.07        342.94        36.08 o                         
   1  -3  -7       7955.54       7936.15        96.85 o                         
   1  -3  -6        504.54        586.68        25.15 o                         
  -1   3   5       2473.71       2791.58        81.81 o                         
   1   3  -5       2876.96       3011.32        51.39 o                         
  -1   3   4          1.89          0.93        18.88 o                         
   1   3  -4        233.47        232.60        22.79 o                         
  -1  -3   3       2788.99       2948.86        44.59 o                         
   1   3  -3       2954.46       3077.31        80.52 o                         
   1  -3  -2        843.44        828.87        20.99 o                         
   1   3  -1       3044.66       2805.41        36.40 o                         
  -1   3   0        617.86        653.34        19.14 o                         
  -1   3  -1        415.69        406.95        18.90 o                         
  -1   3  -2        482.37        465.77        25.25 o                         
   1   3   2       1344.82       1445.20        59.36 o                         
   1   3   3        161.83        111.01        26.29 o                         
  -1  -3  -3       3013.66       3119.39        86.73 o                         
  -1  -3  -4        228.41        237.25        26.83 o                         
  -1  -3  -5       2923.81       3131.00        50.70 o                         
  -1  -3  -6        493.42        573.25        32.51 o                         
  -1  -3  -7       8028.16       8082.46        79.61 o                         
  -1  -3  -8        323.94        384.89        33.24 o                         
   1  -3   9        483.40        472.58        31.93 o                         
  -1  -3 -10         74.87         60.34        23.47 o                         
  -1  -3 -11       7522.49       7761.19       105.71 o                         
  -1  -3 -12       1231.57       1198.34        73.24 o                         
  -1  -3 -13        505.58        526.62        60.34 o                         
  -1  -3 -14         24.39         22.01        42.86 o                         
  -1  -3 -15       2352.80       2171.95       113.38 o                         
  -1  -3 -16        343.88        300.34        62.54 o                         
  -1  -3 -17        438.37        439.94        74.47 o                         
  -1  -3 -18         65.54         58.22        62.42 o                         
  -1  -3 -19        772.75        757.20        92.31 o                         
  -1  -3 -20         37.88        121.94        98.35 o                         
   1  -4 -20        452.52        185.54       105.95 o                         
   1  -4 -19        178.07        177.62        75.47 o                         
   1  -4 -18         27.31         63.00        65.14 o                         
   1  -4 -17        127.50        189.83        63.90 o                         
   1  -4 -16       1516.93       1460.53        95.04 o                         
   1  -4 -15         92.52         75.20        51.87 o                         
   1  -4 -14         63.46         40.66        49.42 o                         
   1  -4 -13        670.51        749.46        66.67 o                         
   1  -4 -12        542.52        468.95        54.90 o                         
   1  -4 -11        679.40        701.68        59.85 o                         
   1  -4 -10       1986.70       2200.11        85.51 o                         
   1  -4  -9       3271.73       3339.92        98.48 o                         
   1  -4  -8       1725.27       1661.69        68.14 o                         
   1  -4  -7        289.24        221.41        43.91 o                         
   1  -4  -6       1462.35       1493.08        79.05 o                         
   1  -4  -5       6013.04       6432.19        94.16 o                         
  -1   4   4        954.56       1025.14        40.48 o                         
  -1   4   3         74.42         58.33        23.75 o                         
   1   4  -3        241.58        167.40        20.53 o                         
  -1   4   2       5324.04       5606.69        60.00 o                         
   1   4  -1       4025.04       4164.78        60.57 o                         
  -1   4   1       4905.32       5061.42       105.50 o                         
  -1  -4   0        497.42        555.39        44.38 o                         
  -1   4   0       1006.04       1053.67        32.45 o                         
   1   4   1        860.88        882.51        37.34 o                         
  -1  -4  -1       4976.62       5184.59        80.48 o                         
   1   4   2       9076.03       9485.59        90.50 o                         
  -1  -4  -3        239.58        151.47        27.25 o                         
  -1  -4  -4        965.80       1050.83        65.46 o                         
  -1  -4  -5       6088.93       6094.56       169.97 o                         
  -1  -4  -6       1472.74       1395.14        48.53 o                         
  -1  -4  -7        293.48        266.11        28.27 o                         
   1  -4   8       1732.92       1849.63        45.62 o                         
  -1   4  -9       3214.71       3164.95        75.16 o                         
  -1  -4 -10       1991.96       2010.31       136.60 o                         
  -1  -4 -11        670.46        669.34        43.27 o                         
  -1  -4 -12        548.91        579.70        42.61 o                         
  -1  -4 -13        655.99        619.36        67.28 o                         
  -1  -4 -14         62.77         69.99        49.70 o                         
  -1  -4 -15         92.51        138.41        55.27 o                         
  -1  -4 -16       1535.13       1607.71       105.38 o                         
  -1  -4 -17        126.91         96.63        61.14 o                         
  -1  -4 -18         27.37         69.91        64.58 o                         
  -1  -4 -19        177.69        166.32        99.25 o                         
  -1  -4 -20        454.75        379.13       120.83 o                         
   1  -5 -19        123.22        139.24       107.57 o                         
   1  -5 -18       1189.12       1425.69       113.78 o                         
   1  -5 -17        126.71        140.30        66.19 o                         
   1  -5 -16         84.77         82.76        60.38 o                         
   1  -5 -15         36.83         15.06        35.50 o                         
   1  -5 -14       1903.95       2057.89       105.83 o                         
   1  -5 -13        412.64        409.36        60.98 o                         
   1  -5 -12         51.18         55.71        44.39 o                         
   1  -5 -11        202.64        197.43        47.34 o                         
   1  -5 -10       1833.63       1851.89        86.81 o                         
   1  -5  -9        421.04        398.66        48.43 o                         
   1  -5  -8        970.27        845.84        76.36 o                         
   1  -5  -7        399.27        464.96        60.90 o                         
   1  -5  -6        592.49        756.53        66.04 o                         
   1  -5  -5         83.86         65.40        40.89 o                         
   1  -5  -4       6541.22       6414.65       146.51 o                         
  -1  -5   3        804.50        736.48        41.68 o                         
  -1  -5   2          8.54         22.74        28.53 o                         
   1  -5  -2        519.15        482.02        49.73 o                         
  -1  -5   1       1174.35       1365.93        50.87 o                         
  -1  -5   0      10619.52      10455.98       129.53 o                         
  -1  -5  -1       1153.35       1264.17        51.37 o                         
  -1  -5  -2        508.09        480.35        51.53 o                         
  -1  -5  -3        814.62        915.89        74.92 o                         
  -1  -5  -4       6489.62       6582.96       165.61 o                         
  -1  -5  -5         83.95        105.77        47.13 o                         
  -1  -5  -6        589.83        570.26        72.06 o                         
  -1  -5  -7        397.95        365.34        34.26 o                         
  -1  -5  -8        987.43       1010.25        48.47 o                         
  -1  -5  -9        430.52        522.14        41.19 o                         
  -1  -5 -10       1866.88       2040.57       146.07 o                         
  -1  -5 -11        206.48        264.78        76.50 o                         
  -1  -5 -12         52.25         53.93        46.55 o                         
  -1  -5 -13        405.46        332.74        61.82 o                         
  -1  -5 -14       1908.11       1967.52       110.67 o                         
  -1  -5 -15         36.17         19.41        32.38 o                         
  -1  -5 -16         85.30         56.81        59.13 o                         
  -1  -5 -17        126.58        162.79        66.41 o                         
  -1  -5 -18       1173.81       1012.61       103.25 o                         
  -1  -5 -19        120.92         43.86       105.19 o                         
   1  -6 -18         23.76         10.98       104.20 o                         
   1  -6 -17        359.01        267.35        76.03 o                         
   1  -6 -16        131.68         87.86        62.87 o                         
   1  -6 -15        245.64        164.41        65.02 o                         
   1  -6 -14         87.44         25.48        33.04 o                         
   1  -6 -13       1343.85       1319.38        92.45 o                         
   1  -6 -12        220.46        255.68        56.78 o                         
   1  -6 -11        162.71        164.59        50.15 o                         
   1  -6 -10        398.59        385.83        54.99 o                         
   1  -6  -9       1564.52       1654.12       119.25 o                         
   1  -6  -8         46.66         28.31        54.28 o                         
   1  -6  -7        527.24        557.15        77.93 o                         
   1  -6  -6        457.03        480.77        68.98 o                         
   1  -6  -5       4987.39       5069.81       164.13 o                         
   1  -6  -4        234.52        211.30        53.36 o                         
   1  -6  -3       3306.46       3176.38        88.78 o                         
  -1  -6   2        569.91        574.47        45.91 o                         
  -1  -6   1       2610.62       2522.26        76.52 o                         
   1  -6   0          0.18          0.94        30.85 o                         
  -1  -6  -1       2629.34       2425.32        78.74 o                         
  -1  -6  -2        578.09        559.07        70.14 o                         
  -1  -6  -3       3378.37       3327.96       123.73 o                         
  -1  -6  -4        237.85        278.32        60.11 o                         
  -1  -6  -5       5049.22       4857.93       175.93 o                         
  -1  -6  -6        459.06        440.15        76.70 o                         
  -1  -6  -7        534.82        571.21        85.90 o                         
  -1  -6  -8         47.51         52.13        58.35 o                         
  -1  -6  -9       1581.98       1567.18       135.12 o                         
  -1  -6 -10        400.34        390.59        85.72 o                         
  -1  -6 -11        164.78        182.24        75.88 o                         
  -1  -6 -12        225.37        146.96        79.78 o                         
  -1  -6 -13       1343.78       1511.94       102.18 o                         
  -1  -6 -14         88.62         96.02        59.95 o                         
  -1  -6 -15        243.65        251.19        65.84 o                         
  -1  -6 -16        131.98        115.86        65.55 o                         
  -1  -6 -17        358.87        395.49        82.40 o                         
  -1  -6 -18         23.52         45.50       101.54 o                         
   1  -7 -17        289.66        280.19       110.87 o                         
   1  -7 -16         64.38         32.15        68.00 o                         
   1  -7 -15        469.81        506.55        80.04 o                         
   1  -7 -14        304.32        361.23        69.71 o                         
   1  -7 -13        165.79        202.27        61.45 o                         
   1  -7 -12        692.39        548.00        74.48 o                         
   1  -7 -11       1273.99       1409.98        95.83 o                         
   1  -7 -10        183.10        188.73        75.12 o                         
   1  -7  -9        182.30        195.45        70.10 o                         
   1  -7  -8        821.88        933.35       100.35 o                         
   1  -7  -7       1861.52       2014.70       134.49 o                         
   1  -7  -6       1056.15       1016.11        97.00 o                         
   1  -7  -5        602.40        644.41        82.65 o                         
   1  -7  -4       2115.54       2330.39       132.71 o                         
   1  -7  -3       2285.28       2406.15        91.95 o                         
  -1  -7   2        313.32        286.08        45.94 o                         
  -1  -7   1       2221.34       2110.72        82.92 o                         
   1  -7   0       4794.32       4559.00       121.21 o                         
  -1  -7  -1       2251.97       2112.36        86.82 o                         
  -1  -7  -2        314.17        320.02        65.92 o                         
  -1  -7  -3       2259.82       2192.62       124.33 o                         
  -1  -7  -4       2100.66       2095.51       134.15 o                         
  -1  -7  -5        608.20        662.11        91.91 o                         
  -1  -7  -6       1056.70       1097.33       115.11 o                         
  -1  -7  -7       1871.80       1878.33       146.12 o                         
  -1  -7  -8        811.30        931.18       113.80 o                         
  -1  -7  -9        178.52        153.91        75.61 o                         
  -1  -7 -10        182.93        154.66        76.46 o                         
  -1  -7 -11       1250.13       1423.32       147.50 o                         
  -1  -7 -12        707.96        641.22       116.08 o                         
  -1  -7 -13        168.01        175.92        64.47 o                         
  -1  -7 -14        304.56        262.91        69.20 o                         
  -1  -7 -15        470.88        514.53        86.16 o                         
  -1  -7 -16         63.78         27.57        45.55 o                         
  -1  -7 -17        290.27        306.49       122.86 o                         
   1  -8 -16       1030.70       1046.92       147.35 o                         
   1  -8 -15        198.62        159.34        97.24 o                         
   1  -8 -14        492.95        538.21        82.42 o                         
   1  -8 -13         46.89         76.99        66.31 o                         
   1  -8 -12       2117.94       2077.51       121.87 o                         
   1  -8 -11        288.92        170.34        61.02 o                         
   1  -8 -10       1178.85       1267.64       127.98 o                         
   1  -8  -9        673.07        560.66       100.49 o                         
   1  -8  -8        517.91        459.16        87.94 o                         
   1  -8  -7         37.61         42.83        69.25 o                         
   1  -8  -6       2233.76       2262.46       153.57 o                         
   1  -8  -5         91.19        112.04        64.17 o                         
   1  -8  -4        723.36        682.74        95.98 o                         
   1  -8  -3         98.59        115.73        43.59 o                         
  -1  -8   2       1018.12       1071.24        73.08 o                         
  -1  -8   1       2126.08       1886.90        96.12 o                         
  -1  -8   0          0.56          4.05        25.44 o                         
  -1  -8  -1       2139.62       1967.71        97.86 o                         
  -1  -8  -2       1007.77       1106.46       114.01 o                         
  -1  -8  -3         97.91        113.34        65.77 o                         
  -1  -8  -4        707.44        601.01        94.79 o                         
  -1  -8  -5         92.82         70.81        69.13 o                         
  -1  -8  -6       2277.70       2233.33       165.72 o                         
  -1  -8  -7         37.50         26.21        67.68 o                         
  -1  -8  -8        524.07        537.66       104.53 o                         
  -1  -8  -9        678.35        612.48       109.61 o                         
  -1  -8 -10       1195.25       1282.88       146.71 o                         
  -1  -8 -11        295.05        277.97        97.94 o                         
  -1  -8 -12       2120.25       2173.41       190.75 o                         
  -1  -8 -13         45.99          0.12        39.16 o                         
  -1  -8 -14        494.70        522.98        84.44 o                         
  -1  -8 -15        196.74        259.59       119.32 o                         
   1  -9 -14        215.49        186.88       102.78 o                         
   1  -9 -13        143.53        134.35        89.98 o                         
   1  -9 -12        102.23         80.83        65.90 o                         
   1  -9 -11       1419.80       1476.67       151.59 o                         
   1  -9 -10        651.97        555.21       112.76 o                         
   1  -9  -9        182.62         77.91        81.18 o                         
   1  -9  -8         66.50         51.34        76.68 o                         
   1  -9  -7       1305.80       1410.73       135.92 o                         
   1  -9  -6       1382.14       1335.25       128.97 o                         
   1  -9  -5        298.58        311.98        87.64 o                         
   1  -9  -4        863.61        865.58       112.69 o                         
  -1  -9   3       1006.26       1031.55        82.78 o                         
   1  -9  -2        808.29        872.92        79.46 o                         
  -1  -9   1        215.51        171.22        54.53 o                         
  -1  -9   0          2.78        -13.80        48.51 o                         
  -1  -9  -1        220.08        205.35        54.13 o                         
  -1  -9  -2        826.49        912.57       113.38 o                         
  -1  -9  -3       1007.25       1094.27       123.97 o                         
  -1  -9  -4        869.67        911.94       121.25 o                         
  -1  -9  -5        303.96        301.41        88.99 o                         
  -1  -9  -6       1386.81       1170.18       135.10 o                         
  -1  -9  -7       1303.59       1269.96       145.06 o                         
  -1  -9  -8         66.84         21.74        78.29 o                         
  -1  -9  -9        183.62        110.19        88.89 o                         
  -1  -9 -10        640.14        576.99       122.27 o                         
  -1  -9 -11       1409.46       1362.68       162.94 o                         
  -1  -9 -12        102.67        161.77       101.05 o                         
  -1  -9 -13        140.41         91.43        98.26 o                         
   1 -10 -12        187.81        115.45       101.74 o                         
   1 -10 -10        161.97        185.24        93.43 o                         
   1 -10  -9        972.81       1130.49       144.22 o                         
   1 -10  -8        277.36        198.10        92.11 o                         
   1 -10  -7         67.60         32.91        81.92 o                         
   1 -10  -6       1153.34       1004.30       132.80 o                         
   1 -10  -5       1469.92       1376.18       151.69 o                         
   1 -10  -4         17.40          6.33        83.56 o                         
   1 -10  -3        661.07        683.32       114.42 o                         
   1 -10  -2       1370.13       1353.98       100.63 o                         
   1 -10  -1       1483.78       1477.79       106.47 o                         
   1 -10   0         34.26         40.97        57.41 o                         
  -1 -10  -1       1456.58       1399.24       153.79 o                         
  -1 -10  -2       1361.03       1437.86       154.70 o                         
  -1 -10  -3        656.54        661.25       123.64 o                         
  -1 -10  -4         17.77         -7.85        84.52 o                         
  -1 -10  -5       1456.00       1481.88       155.44 o                         
  -1 -10  -6       1128.02       1076.06       143.46 o                         
  -1 -10  -7         66.61          7.97        37.87 o                         
  -1 -10  -8        271.86        237.38       105.10 o                         
  -1 -10  -9        961.40        942.13       147.87 o                         
  -1 -10 -10        158.47        211.90       104.45 o                         
   1 -11  -9          4.17         68.64        98.86 o                         
   1 -11  -8        764.39        774.89       139.23 o                         
   1 -11  -7         19.08        -11.15        95.38 o                         
   1 -11  -6        279.19        294.68       105.72 o                         
   1 -11  -5         62.92        123.26        88.45 o                         
   1 -11  -4       1006.33       1104.97       148.89 o                         
   1 -11  -3        101.68         36.14        90.74 o                         
  -1 -11   2         96.47         62.82        36.74 o                         
  -1 -11   1        149.01        127.17        66.77 o                         
  -1 -11   0        719.28       1038.81       144.78 o                         
  -1 -11  -1        146.42         82.75        91.76 o                         
  -1 -11  -2         94.92        129.09        96.31 o                         
  -1 -11  -3        101.24         30.39        91.23 o                         
  -1 -11  -4       1006.62       1058.30       149.82 o                         
  -1 -11  -5         61.86         85.88        95.24 o                         
  -1 -11  -6        273.48        234.32       106.74 o                         
  -1 -11  -7         19.37        -41.24        93.31 o                         
   1 -12  -3         76.67        117.12       102.64 o                         
   1 -12  -2        249.41        162.92       106.35 o                         
   1 -12  -1        594.60        473.08       124.79 o                         
   2   0 -20         92.00         86.22        31.69 o                         
   2   0 -18        592.63        635.30        34.23 o                         
   2   0 -16        790.86        840.10        44.57 o                         
   2   0 -14        166.63        235.44        29.18 o                         
  -2   0  12        807.65        831.75        27.48 o                         
   2   0 -10       2679.48       2458.70        52.52 o                         
   2   0  -8        553.84        510.58        29.37 o                         
  -2   0   6       1051.41       1104.17        18.03 o                         
  -2   0   4        239.88        195.98        12.31 o                         
  -2   0   2        104.98        126.70         8.38 o                         
  -2   0   0       1322.65       1230.59        20.72 o                         
   2   0   2         27.38          7.79        11.34 o                         
  -2   0  -4       4803.78       4457.41        32.91 o                         
   2   0   6       2772.11       2532.93        34.72 o                         
   2   0   8       5088.74       5225.41        39.22 o                         
   2   0  10        522.65        496.50        18.04 o                         
   2   0  12        260.91        272.63        17.43 o                         
   2   0  14       1114.75       1128.81        29.86 o                         
  -2   0 -16         91.35        104.77        20.29 o                         
  -2   0 -18       1068.04        766.69        90.43 o                         
   2  -1 -20        431.34        453.70       117.58 o                         
   2  -1 -19        169.50        212.50        64.39 o                         
   2  -1 -18        551.84        574.45        69.06 o                         
   2  -1 -17        634.58        529.08        62.17 o                         
  -2  -1  16        468.37        547.97        69.78 o                         
   2  -1 -16       1413.81       1379.83        65.56 o                         
  -2  -1  15          0.73         40.67        45.51 o                         
   2   1 -15        183.57        184.87        32.61 o                         
  -2  -1  14         12.79         14.98        42.97 o                         
   2   1 -14        426.22        474.58        35.31 o                         
  -2   1  13       1275.32       1481.24        87.44 o                         
   2   1 -13       1355.37       1236.39        52.54 o                         
  -2   1  12       3397.17       3456.55        45.13 o                         
   2   1 -11        422.01        470.66        20.82 o                         
  -2   1  10        837.25        899.02        66.20 o                         
   2  -1 -10       1153.76       1097.79        28.79 o                         
  -2   1   9       2781.70       3058.76       107.94 o                         
   2  -1  -9       3473.50       3294.43        44.78 o                         
  -2   1   8         12.75         22.07        29.33 o                         
   2  -1  -8        133.41        148.69        15.17 o                         
  -2   1   7        901.36       1048.91        61.96 o                         
   2  -1  -7       1631.77       1599.65        30.56 o                         
  -2   1   6       1623.39       1634.44        73.27 o                         
   2   1  -6       2094.51       1870.33        30.81 o                         
  -2   1   5       3280.22       3348.96        47.12 o                         
  -2  -1   5       4573.96       4638.70        56.71 o                         
  -2   1   4       1114.37       1120.03        18.15 o                         
  -2  -1   4       1207.95       1280.05        30.58 o                         
  -2   1   3       5063.07       5502.66        39.20 o                         
   2  -1  -3       5121.85       5370.30        74.42 o                         
  -2   1   2       2315.02       2397.39        24.39 o                         
  -2   1   2       2491.03       2479.80        47.03 o                         
  -2   1   1      18280.68      19456.03        54.21 o                         
   2  -1  -1      33950.39      34393.54       213.33 o                         
  -2   1   0      15324.41      16487.20        60.32 o                         
   2  -1   0      34017.01      34803.35       183.51 o                         
   2   1   1        172.13        142.74        10.16 o                         
   2  -1   1       2539.32       2363.92        36.99 o                         
  -2   1  -2         57.49         83.90        11.48 o                         
   2  -1   2       5234.64       5027.87       101.47 o                         
  -2   1  -3         91.52        110.82        16.48 o                         
   2  -1   3       1230.99       1181.94        54.31 o                         
  -2   1  -4       1265.22       1353.83        58.42 o                         
  -2  -1  -4       4619.36       4432.38        72.44 o                         
  -2  -1  -5       2120.71       1791.00        51.03 o                         
  -2  -1  -6       1635.99       1519.15        49.80 o                         
  -2  -1  -7        118.00        133.62        22.54 o                         
   2  -1   7        131.03        151.13        26.58 o                         
  -2  -1  -8        676.55        723.59        44.16 o                         
   2  -1   8       3520.93       3202.41        75.96 o                         
  -2  -1  -9        309.54        274.34        33.46 o                         
  -2  -1  -9       1165.65       1127.59        51.40 o                         
  -2  -1 -10         31.06         17.03        26.60 o                         
  -2  -1 -10        430.11        428.08        39.94 o                         
  -2  -1 -11        801.90        784.00        58.21 o                         
  -2  -1 -11       3437.17       3228.31        86.20 o                         
   2  -1  12       1382.35       1506.41        51.64 o                         
  -2  -1 -13        417.39        428.67        37.11 o                         
  -2  -1 -14        179.56        170.49        33.94 o                         
  -2  -1 -15       1403.53       1368.85        56.19 o                         
  -2  -1 -16        638.55        690.93        50.54 o                         
  -2  -1 -17        536.24        485.84        42.20 o                         
  -2  -1 -18          0.76          2.54        62.29 o                         
  -2  -1 -19        348.35        368.79       100.58 o                         
   2  -2 -19        320.49        361.88        70.59 o                         
   2  -2 -18        839.36        873.94        80.74 o                         
   2  -2 -17        170.89        228.41        60.60 o                         
   2  -2 -16       2151.62       2341.33        97.48 o                         
   2  -2 -15        599.96        664.41        62.17 o                         
   2  -2 -14        205.57        235.87        48.58 o                         
   2  -2 -13         61.49         32.62        41.49 o                         
   2  -2 -12       1438.86       1376.58        65.65 o                         
   2  -2 -11       3721.43       3699.98        92.83 o                         
   2  -2 -10        413.09        490.22        33.60 o                         
   2  -2  -9        587.04        619.08        33.13 o                         
  -2   2   8        893.91        828.55        61.17 o                         
   2  -2  -8       1884.16       1800.65        53.94 o                         
   2  -2  -7       2907.56       2677.41        50.24 o                         
   2   2  -6        894.94       1004.36        24.30 o                         
   2  -2  -6       1135.73       1250.05        48.22 o                         
  -2  -2   5       1690.19       1751.15        34.66 o                         
   2  -2  -5       1707.41       1652.49        42.51 o                         
  -2   2   4        830.81        859.59        17.12 o                         
  -2   2   4       1028.44        997.60        32.74 o                         
  -2  -2   3       3852.01       4006.88        32.01 o                         
  -2   2   3       5737.28       5702.53        67.90 o                         
   2  -2  -2        100.50         88.58         7.62 o                         
   2  -2  -2        473.94        437.49        25.87 o                         
   2   2  -1       1766.96       1828.71        28.81 o                         
   2  -2  -1       1812.73       1752.17        42.91 o                         
  -2  -2   0         44.76         29.87         8.02 o                         
   2  -2   0       1851.54       1667.03        62.79 o                         
  -2  -2  -1        365.20        329.60        17.64 o                         
   2  -2   1        467.97        437.52        35.90 o                         
  -2   2  -2       1843.73       2064.66        40.40 o                         
   2  -2   2       5782.54       5712.94       103.50 o                         
  -2  -2  -3        193.27        203.21        17.05 o                         
   2  -2   3       1042.80        952.97        44.83 o                         
   2   2   4         16.84         18.60        15.58 o                         
   2  -2   4       1745.12       1535.13        35.19 o                         
   2  -2   5        235.48        224.33        13.56 o                         
   2  -2   5       1150.59       1073.31        34.35 o                         
  -2   2  -6       1723.05       1720.91        68.75 o                         
   2  -2   6       2894.55       2774.69        34.86 o                         
   2  -2   7       1882.48       1755.72        29.46 o                         
  -2  -2  -8        596.73        544.84        19.28 o                         
  -2  -2  -9         54.43         63.37        28.71 o                         
  -2  -2  -9        419.91        364.80        17.32 o                         
  -2  -2 -10       1035.75       1188.27        28.67 o                         
   2  -2  10       3758.08       3527.15        61.64 o                         
  -2  -2 -11        660.80        695.52        59.95 o                         
   2  -2  11       1441.16       1408.37        59.24 o                         
  -2  -2 -12         58.94         71.94        36.79 o                         
   2  -2  12         60.19         85.45        33.47 o                         
   2  -2  13        205.99        254.79        32.34 o                         
   2  -2  14        608.66        662.59        42.77 o                         
  -2  -2 -15       2107.26       1912.17        87.03 o                         
  -2  -2 -16          0.19         -5.87        38.57 o                         
  -2  -2 -17        811.05        556.83        59.72 o                         
  -2  -2 -18        162.69        135.11        93.82 o                         
   2  -3 -19         25.00         69.45       104.75 o                         
   2  -3 -18         60.37         36.21        37.35 o                         
   2  -3 -17       1464.36       1634.10        91.37 o                         
   2  -3 -16        452.56        456.90        62.15 o                         
   2  -3 -15        163.19        107.94        49.87 o                         
   2  -3 -14        584.31        589.50        59.61 o                         
   2  -3 -13       1860.48       1779.01        77.84 o                         
   2  -3 -12        704.59        649.69        53.61 o                         
   2  -3 -11       1520.89       1658.34        66.57 o                         
   2  -3 -10       1234.94       1196.19        56.65 o                         
   2  -3  -9       3960.35       3972.11        85.61 o                         
   2  -3  -8       1191.36       1078.51        47.39 o                         
   2   3  -7         11.19         12.64        11.31 o                         
   2  -3  -7       2446.00       2395.17        60.44 o                         
   2  -3  -6       1988.63       2068.47        40.25 o                         
   2  -3  -6       2036.86       2106.89        92.04 o                         
   2   3  -5        257.40        296.63        14.60 o                         
   2  -3  -5       1088.06       1053.11        65.05 o                         
  -2   3   4         11.76         14.55        10.09 o                         
   2  -3  -4        418.90        413.86        44.30 o                         
   2   3  -3         89.64         98.61        10.73 o                         
   2  -3  -3       1449.50       1183.14        65.81 o                         
  -2   3   2       1403.69       1287.83        25.36 o                         
   2  -3  -2       3708.06       3635.00       103.47 o                         
   2   3  -1        525.22        507.09        17.49 o                         
   2  -3  -1        609.74        557.21        47.85 o                         
  -2  -3   0         82.66         81.79        12.88 o                         
  -2   3  -1       2253.59       2351.31        43.11 o                         
   2   3   2       1329.89       1240.87        35.09 o                         
  -2   3  -3        398.17        503.00        24.77 o                         
  -2  -3  -4        812.36        755.32        35.83 o                         
  -2   3  -5         47.16         58.24        24.42 o                         
  -2  -3  -5       2080.61       2042.86        88.89 o                         
  -2   3  -6       2381.16       2753.09        92.46 o                         
  -2  -3  -6       2392.59       2227.15        95.07 o                         
  -2   3  -7         23.06         22.70        23.62 o                         
  -2  -3  -7       1217.16       1089.02        39.99 o                         
   2  -3   8       3918.78       3920.81        72.79 o                         
   2  -3   9       1258.76       1282.62        49.51 o                         
  -2  -3 -10       1485.13       1457.78        81.89 o                         
  -2  -3 -10       1487.47       1534.27        55.09 o                         
  -2  -3 -11        174.77        160.62        25.16 o                         
  -2  -3 -11        712.50        737.68        54.06 o                         
  -2  -3 -12       1835.65       1729.06        74.84 o                         
  -2  -3 -13        592.21        675.34        59.74 o                         
  -2  -3 -14        162.14        104.32        48.74 o                         
  -2  -3 -15         62.70         44.90        38.63 o                         
  -2  -3 -16       1396.95       1247.14        77.16 o                         
  -2  -3 -17         45.95         95.34        58.70 o                         
  -2  -3 -18         60.66        121.25        95.99 o                         
   2  -4 -18        384.38        379.21        72.88 o                         
   2  -4 -17        660.99        621.97        75.68 o                         
   2  -4 -16         73.24        114.81        56.33 o                         
   2  -4 -15        826.54        844.64        70.03 o                         
   2  -4 -14       1214.56       1281.73        75.47 o                         
   2  -4 -13        207.89        191.37        47.99 o                         
   2  -4 -12         36.34         74.16        40.63 o                         
   2  -4 -11       4303.19       4362.46       105.62 o                         
   2  -4 -10        117.72        124.09        36.12 o                         
   2  -4  -9        180.53        204.64        35.54 o                         
   2   4  -8        550.56        579.54        24.64 o                         
   2  -4  -8       1812.58       1667.57        60.12 o                         
  -2   4   7        872.51        867.99        39.01 o                         
   2  -4  -7       1680.43       1602.30        91.23 o                         
  -2   4   6         41.32         28.51        17.69 o                         
   2  -4  -6        306.69        294.29        50.30 o                         
   2  -4  -5       1893.41       1906.53        50.74 o                         
  -2   4   4       1733.20       1713.22        39.31 o                         
  -2   4   3       2685.05       2776.47        42.64 o                         
   2  -4  -2         71.18         69.45        13.11 o                         
  -2  -4   1       2714.08       2723.55        42.52 o                         
  -2  -4   0       1523.38       1519.70        38.80 o                         
  -2   4  -1       2643.01       2600.93        60.89 o                         
  -2   4  -2        431.14        446.17        30.64 o                         
  -2  -4  -3       1098.45       1002.90        63.39 o                         
  -2   4  -4        386.37        341.57        39.01 o                         
  -2  -4  -4       2322.45       2390.70        98.15 o                         
  -2   4  -5        259.53        303.75        37.27 o                         
  -2  -4  -5        301.78        263.18        49.86 o                         
  -2   4  -6        790.12        821.56        54.43 o                         
  -2  -4  -6       1682.29       1530.26        88.87 o                         
  -2   4  -7       1234.21       1424.92        74.59 o                         
  -2  -4  -7       1797.18       1666.38        94.75 o                         
   2  -4   8        157.19        139.65        20.47 o                         
  -2  -4  -8        177.43        116.25        54.26 o                         
  -2   4  -9         66.95         69.20        28.08 o                         
   2  -4   9        117.32        131.59        31.55 o                         
  -2  -4 -10       4310.75       4294.63       160.67 o                         
  -2  -4 -11         25.76         21.75        37.80 o                         
  -2  -4 -11         35.99        170.25        67.87 o                         
  -2  -4 -12        209.63        254.52        49.89 o                         
  -2  -4 -13       1195.44       1110.57        71.42 o                         
  -2  -4 -14        453.85        430.00        51.91 o                         
  -2  -4 -15         66.03         82.12        41.71 o                         
  -2  -4 -16        215.25        204.53        60.01 o                         
  -2  -4 -17        582.33        599.36        72.70 o                         
  -2  -4 -18        387.80        357.30        70.37 o                         
   2  -5 -17        526.66        593.54        76.48 o                         
   2  -5 -16        586.26        652.20        74.07 o                         
   2  -5 -15         87.81         56.89        52.49 o                         
   2  -5 -14       1087.31       1185.61        77.14 o                         
   2  -5 -13        395.03        471.39        60.08 o                         
   2  -5 -12        144.14        122.93        44.82 o                         
   2  -5 -11        492.60        512.53        53.29 o                         
   2  -5 -10       1600.07       1625.05        70.68 o                         
   2   5  -9        106.71        141.81        14.78 o                         
   2  -5  -9        146.58        153.98        38.34 o                         
   2   5  -8        268.98        279.41        24.75 o                         
   2  -5  -8        422.14        410.30        42.62 o                         
   2  -5  -7        234.28        273.68        36.84 o                         
   2  -5  -6       7225.69       7118.54       146.46 o                         
   2  -5  -5       1191.35       1212.10        67.54 o                         
  -2  -5   4         85.65         64.41        21.53 o                         
   2  -5  -3         41.63         20.10        19.95 o                         
  -2   5   2         14.55          6.60        16.15 o                         
  -2  -5   1       1029.08        957.00        43.10 o                         
  -2  -5   0         54.88         38.15        29.84 o                         
  -2  -5  -1       3390.10       3332.53       113.00 o                         
  -2  -5  -2        475.66        528.95        52.84 o                         
  -2  -5  -3       1183.12       1280.38        77.31 o                         
  -2  -5  -4       1186.72       1182.55        79.84 o                         
  -2  -5  -5       7065.03       7366.52       183.09 o                         
  -2  -5  -6        229.79        225.68        56.39 o                         
  -2  -5  -7        424.83        429.57        65.34 o                         
  -2  -5  -8        148.10        264.09        64.25 o                         
  -2  -5  -9       1565.51       1471.26       105.67 o                         
  -2  -5 -10        482.51        423.23        78.29 o                         
  -2  -5 -11        146.54        172.62        72.28 o                         
  -2  -5 -12          5.94         -0.54        45.88 o                         
  -2  -5 -12        403.66        542.81        92.02 o                         
  -2  -5 -13       1071.08       1056.15        75.18 o                         
  -2  -5 -14         41.91         31.65        40.76 o                         
  -2  -5 -15        508.46        463.92        67.24 o                         
  -2  -5 -16        116.55         34.89        38.14 o                         
  -2  -5 -17        545.97        572.21        75.03 o                         
  -2  -5 -18         41.79         71.41        94.15 o                         
   2  -6 -16        291.43        274.05        68.81 o                         
   2  -6 -15        994.43        960.63        81.14 o                         
   2  -6 -14        774.07        751.83        72.56 o                         
   2  -6 -13        179.78        161.42        53.61 o                         
   2  -6 -12         42.08          9.25        28.78 o                         
   2  -6 -11       2656.53       2702.38        98.97 o                         
   2  -6 -10        191.19        203.18        47.29 o                         
   2  -6  -9       1068.04       1089.42        63.80 o                         
   2  -6  -8        124.83        153.50        41.09 o                         
   2  -6  -7       2450.84       2292.33       100.03 o                         
   2  -6  -6         53.64        131.58        47.27 o                         
   2  -6  -5       3462.02       3420.41       114.01 o                         
   2  -6  -4       1231.43       1204.25        54.63 o                         
   2  -6  -3        109.15        132.20        28.35 o                         
   2  -6  -2        179.14        182.93        38.26 o                         
  -2  -6   2        188.76        174.55        53.54 o                         
  -2  -6   1        843.67        800.01        68.13 o                         
   2  -6  -1       3616.63       3428.99       114.79 o                         
  -2  -6   0       2711.85       2582.17       109.40 o                         
  -2  -6  -1          9.40          5.17        36.74 o                         
  -2  -6  -2        514.20        539.20        58.89 o                         
  -2  -6  -3       1547.26       1625.61        95.63 o                         
  -2  -6  -4       3388.72       3154.67       128.36 o                         
  -2  -6  -5         52.51        118.43        57.75 o                         
  -2  -6  -6       2411.62       2248.85       117.40 o                         
  -2  -6  -7        126.83        245.15        69.02 o                         
  -2  -6  -8       1050.32        940.43        93.73 o                         
  -2  -6  -9        195.30        370.33        80.28 o                         
  -2  -6 -10       2623.67       2457.43       139.86 o                         
  -2  -6 -11         42.74          6.32        38.00 o                         
  -2  -6 -12        181.94        127.83        81.70 o                         
  -2  -6 -13         98.91         90.40        45.52 o                         
  -2  -6 -14       1233.64       1350.01        89.45 o                         
  -2  -6 -15        525.15        453.70        69.03 o                         
  -2  -6 -16        226.65        261.73        68.08 o                         
  -2  -6 -17         28.68         19.48        91.78 o                         
  -2  -6 -18        820.39       1001.40       126.37 o                         
   2  -7 -15         15.18         64.55        64.02 o                         
   2  -7 -14         55.55         47.12        59.67 o                         
   2  -7 -13       1120.14       1020.89        81.66 o                         
   2  -7 -12         66.52         93.67        53.27 o                         
   2  -7 -11        487.03        444.40        61.29 o                         
   2  -7 -10        459.90        520.00        60.58 o                         
   2  -7  -9       1244.79       1170.66        72.35 o                         
   2  -7  -8        259.49        270.28        66.18 o                         
   2  -7  -7        544.03        494.51        68.74 o                         
   2  -7  -6       1535.84       1582.64        95.16 o                         
   2  -7  -5        491.69        460.11        66.91 o                         
  -2  -7   4        110.81        159.62        48.83 o                         
   2  -7  -4        159.14        159.56        53.61 o                         
  -2  -7   3       1038.24       1040.60        81.39 o                         
   2  -7  -3       2184.88       2210.36       106.05 o                         
  -2  -7   2       1010.74        966.59        58.29 o                         
   2  -7  -1        686.97        686.96        48.26 o                         
  -2  -7   0        704.74        730.35        79.10 o                         
  -2  -7  -1       1012.91        961.88        83.61 o                         
  -2  -7  -2       2183.00       1922.25       108.61 o                         
  -2  -7  -3        160.57        129.88        60.70 o                         
  -2  -7  -4        499.39        562.37        77.06 o                         
  -2  -7  -5       1536.45       1571.41       107.30 o                         
  -2  -7  -6        533.30        628.96        85.59 o                         
  -2  -7  -7        264.06        198.97        74.86 o                         
  -2  -7  -8       1265.13       1178.09       108.52 o                         
  -2  -7  -9        454.71        606.58        93.00 o                         
  -2  -7 -10        486.78        526.09        93.04 o                         
  -2  -7 -11         66.95        232.28        88.18 o                         
  -2  -7 -12        589.64        701.49        94.42 o                         
  -2  -7 -13        537.56        481.17       104.21 o                         
  -2  -7 -14         47.89         42.83        61.59 o                         
  -2  -7 -15        166.22        129.84        68.60 o                         
  -2  -7 -16        557.25        538.78       110.58 o                         
  -2  -7 -17        239.73        196.89       110.02 o                         
   2  -8 -14        257.72        241.16        70.16 o                         
   2  -8 -13        314.00        235.69        67.45 o                         
   2  -8 -12       1406.99       1552.56        93.54 o                         
   2  -8 -11        461.97        529.24        71.22 o                         
   2  -8 -10        101.87        116.28        53.71 o                         
   2  -8  -9        196.82        103.77        66.16 o                         
   2  -8  -8        475.74        483.79        76.85 o                         
   2  -8  -7       1531.47       1488.75       104.42 o                         
   2  -8  -6         23.15         15.65        61.61 o                         
   2  -8  -5        499.27        430.74        75.15 o                         
   2  -8  -4       1933.38       1927.50        81.63 o                         
   2  -8  -3        485.51        479.27        54.68 o                         
  -2  -8   2        562.20        523.65        56.03 o                         
  -2  -8   1        210.70        262.54        48.68 o                         
  -2  -8   0        213.61        301.29        72.97 o                         
  -2  -8  -1        508.95        411.62        66.75 o                         
  -2  -8  -2        494.24        495.47        80.72 o                         
  -2  -8  -3       1827.98       1701.45       111.95 o                         
  -2  -8  -4        506.52        481.18        84.67 o                         
  -2  -8  -5         23.65         19.77        70.00 o                         
  -2  -8  -6       1565.67       1571.78       121.69 o                         
  -2  -8  -7        465.73        677.74        97.47 o                         
  -2  -8  -8        197.02        178.80        80.57 o                         
  -2  -8  -9        103.02         94.88        83.29 o                         
  -2  -8 -10        468.49        588.23       102.16 o                         
  -2  -8 -11       1359.00       1371.12       123.95 o                         
  -2  -8 -12        266.95        251.64        75.46 o                         
  -2  -8 -13        239.75        309.24        99.52 o                         
  -2  -8 -15       1222.03       1422.45       147.55 o                         
   2  -9 -13       1059.59       1129.80       127.36 o                         
   2  -9 -12        487.73        501.97        79.99 o                         
   2  -9 -11        131.83        156.17        64.78 o                         
   2  -9 -10        615.44        534.78        72.91 o                         
   2  -9  -9        508.58        595.45        95.59 o                         
   2  -9  -8        157.12        230.05        77.46 o                         
   2  -9  -7        252.71        293.33        81.33 o                         
   2  -9  -6       1389.20       1301.25       110.69 o                         
   2  -9  -5       1086.96       1049.70       104.26 o                         
   2  -9  -4        176.64        113.93        53.98 o                         
  -2  -9   3        532.38        577.32        64.89 o                         
  -2  -9   2        965.14        939.24        72.81 o                         
  -2  -9   1        644.31        644.16        96.14 o                         
  -2  -9   0        644.25        658.65        97.16 o                         
  -2  -9  -1        978.74       1009.60       107.89 o                         
  -2  -9  -2        524.86        488.98        91.22 o                         
  -2  -9  -3        172.96        127.60        79.20 o                         
  -2  -9  -4       1098.20        970.20       109.92 o                         
  -2  -9  -5       1420.23       1575.09       131.97 o                         
  -2  -9  -6        247.51        372.61        90.85 o                         
  -2  -9  -7        155.40        237.28        84.91 o                         
  -2  -9  -8        498.88        467.00        99.55 o                         
  -2  -9  -9        622.33        666.37       115.58 o                         
  -2  -9 -10        130.72        231.31        96.26 o                         
  -2  -9 -11         75.77         90.55        76.85 o                         
   2 -10 -11        456.88        408.81       105.45 o                         
   2 -10 -10        171.29        198.15        66.83 o                         
   2 -10  -9        146.15        144.61        81.54 o                         
   2 -10  -8        714.41        791.40       119.44 o                         
   2 -10  -7        231.14        274.08        87.01 o                         
   2 -10  -6        305.65        263.94        92.40 o                         
   2 -10  -5        608.49        567.79        99.33 o                         
   2 -10  -4        718.37        883.29       108.54 o                         
   2 -10  -3        127.19        105.63        58.17 o                         
  -2 -10   2         12.19         -1.64        57.34 o                         
  -2 -10   1        804.81        899.86       115.76 o                         
  -2 -10   0        807.48        761.03       107.97 o                         
  -2 -10  -1         12.20         40.51        82.02 o                         
  -2 -10  -2        129.18         94.92        85.62 o                         
  -2 -10  -3        729.90        729.83       118.37 o                         
  -2 -10  -4        600.16        480.88       105.54 o                         
  -2 -10  -5        310.75        315.02        97.72 o                         
  -2 -10  -6        227.99        263.51        97.75 o                         
  -2 -10  -7        723.03        711.69       117.58 o                         
  -2 -10  -8        144.24        190.28        96.61 o                         
   2 -11 -10        420.91        411.10       113.15 o                         
   2 -11  -9        370.91        340.53       108.22 o                         
   2 -11  -8         92.26         -4.68        94.54 o                         
   2 -11  -7        174.41        171.22        95.46 o                         
   2 -11  -6        482.14        462.50       111.01 o                         
   2 -11  -5        422.73        430.00       102.94 o                         
   2 -11  -4        153.10        188.78        97.61 o                         
   2 -11  -3        281.37        294.96        72.33 o                         
  -2 -11   2        944.78       1018.10       128.57 o                         
  -2 -11   1        256.11        144.37        99.34 o                         
  -2 -11   0        260.14        338.36       105.44 o                         
  -2 -11  -1        926.50        874.90       126.58 o                         
  -2 -11  -2        287.56        186.93       103.58 o                         
  -2 -11  -3        150.58        239.45       102.17 o                         
  -2 -11  -4        432.08        761.00       127.86 o                         
   2 -12  -5        220.50        117.87       102.44 o                         
   2 -12  -4        520.99        507.57       121.13 o                         
   3   0 -19        225.65        141.38        49.22 o                         
   3   0 -17        287.26        297.74        29.23 o                         
   3   0 -15         54.25         41.80        23.33 o                         
   3   0 -13        511.82        544.84        28.06 o                         
  -3   0  11         34.70         23.38        11.07 o                         
   3   0  -9        812.84        794.74        21.49 o                         
   3   0  -7         19.41         16.41        10.12 o                         
   3   0  -5        694.87        653.13        14.65 o                         
  -3   0   1       2084.53       2150.84        19.31 o                         
  -3   0  -1       1704.36       1457.10        14.91 o                         
  -3   0  -3         26.58         18.04         4.76 o                         
   3   0   5      11005.58      10756.79        58.43 o                         
   3   0   7        142.53        152.56         7.28 o                         
  -3   0  -9        446.85        486.51        13.49 o                         
   3   0  11         22.70         23.31        10.92 o                         
   3   0  13         20.57        -13.69        13.69 o                         
  -3   0 -15        529.83        504.39        28.48 o                         
  -3   0 -17         10.94         -4.39        36.23 o                         
   3  -1 -19        235.94        298.90       115.76 o                         
   3  -1 -18        339.67        370.51       117.10 o                         
  -3  -1  17         13.42         13.20        30.88 o                         
  -3   1  16        670.14        697.43        52.72 o                         
   3  -1 -15       1164.47       1154.71        58.77 o                         
  -3  -1  14        336.32        328.91        35.95 o                         
   3   1 -13        436.13        345.65        38.17 o                         
  -3   1  12       1069.12       1058.69        52.09 o                         
  -3  -1  11       1788.19       1834.88        48.44 o                         
  -3  -1  10        335.69        357.93        25.33 o                         
  -3  -1   9        644.37        650.67        29.38 o                         
  -3  -1   8       1991.02       1910.95        44.03 o                         
   3  -1  -7        808.26        783.89        23.72 o                         
   3   1  -6         20.61         15.88         8.57 o                         
  -3  -1   5       3040.57       2947.01        39.62 o                         
   3   1  -4       6939.41       7012.78        53.87 o                         
   3   1  -3       1095.10       1056.67        22.61 o                         
  -3  -1   2         12.58         14.02         6.42 o                         
  -3  -1   1       6613.52       6596.32        44.49 o                         
   3   1   0       6555.62       6532.63        43.34 o                         
  -3   1  -1         12.78         35.18        10.94 o                         
   3   1   2       1085.41       1094.37        34.35 o                         
   3  -1   3       6969.49       6892.88        83.25 o                         
   3   1   4       2974.50       2997.38        75.46 o                         
   3   1   5         20.16          6.35        13.67 o                         
   3   1   6        790.95        810.05        45.30 o                         
   3   1   7       1957.70       1992.58        47.18 o                         
   3   1   8        632.58        666.40        32.03 o                         
  -3  -1  -9        341.24        367.17        28.01 o                         
  -3  -1 -10       1776.66       1867.88        55.18 o                         
   3   1  11       1076.77       1133.49        47.78 o                         
   3   1  12        445.95        444.09        36.59 o                         
   3   1  13        338.63        395.58        37.06 o                         
   3   1  14       1140.57       1152.05        69.46 o                         
   3   1  15        679.60        653.12        59.34 o                         
   3   1  16         13.14         24.90        54.35 o                         
   3   1  17        338.73        366.30        72.66 o                         
   3  -2 -18        124.65         27.34       105.22 o                         
  -3  -2  17        556.60        500.11        75.67 o                         
   3  -2 -16        227.87        258.93       104.15 o                         
   3  -2 -15        364.90        373.39        61.49 o                         
   3  -2 -14        815.07        842.07        75.20 o                         
  -3   2  13        697.92        748.90        54.38 o                         
   3  -2 -12        487.47        541.24        46.60 o                         
   3  -2 -11        382.69        364.94        39.56 o                         
  -3   2  10       1769.90       1688.96        63.78 o                         
   3  -2  -9       1155.51       1146.51        43.00 o                         
   3  -2  -8        484.74        481.14        28.57 o                         
   3  -2  -7       2477.75       2595.43        50.71 o                         
   3  -2  -6       3926.89       3898.29        46.16 o                         
   3   2  -5       1026.03        944.16        20.85 o                         
  -3   2   4        211.92        176.07        18.85 o                         
  -3   2   3        386.27        327.26        17.29 o                         
   3   2  -3        857.38        832.60        24.21 o                         
  -3   2   2       4384.40       4453.75        56.04 o                         
   3  -2  -2       4525.59       4435.03        49.73 o                         
   3   2  -1       2663.44       2819.88        32.61 o                         
   3   2   0       2640.93       2819.59        41.29 o                         
  -3  -2  -1       4621.27       4548.52        59.42 o                         
  -3  -2  -2        855.70        842.13        26.11 o                         
   3  -2   3         33.03         73.16        10.50 o                         
   3  -2   3        215.19        167.41        23.48 o                         
   3  -2   4       1003.54        921.89        40.89 o                         
  -3  -2  -5       3979.86       3689.37       103.89 o                         
   3  -2   6       2498.82       2353.73        86.13 o                         
  -3  -2  -7        476.52        492.51        48.77 o                         
   3  -2   8       1131.96       1081.09        67.58 o                         
  -3  -2  -9       1775.77       1677.27        59.37 o                         
  -3  -2 -10        389.15        381.34        37.13 o                         
   3  -2  11        496.29        549.58        43.33 o                         
  -3  -2 -12        682.90        707.02        47.79 o                         
  -3  -2 -13        824.76        876.91        55.12 o                         
   3  -2  14        356.99        314.52        43.07 o                         
  -3  -2 -15        225.39        165.13        53.05 o                         
  -3  -2 -16        544.39        588.47        79.08 o                         
   3   2  17        126.58        145.00        64.57 o                         
   3   2  18          0.53        151.77        73.02 o                         
   3  -3 -18        573.58        628.75       143.53 o                         
   3  -3 -17        644.71        669.29       136.85 o                         
   3  -3 -16        843.05       1007.69       147.88 o                         
   3  -3 -15        314.85        297.37        61.63 o                         
   3  -3 -14        628.15        611.95        69.54 o                         
   3  -3 -13         24.87         -0.30        40.84 o                         
   3  -3 -12         83.11         94.22        39.87 o                         
   3  -3 -11       1918.71       1929.03        89.87 o                         
   3  -3 -10        198.39        141.02        35.73 o                         
   3  -3  -9        131.39        126.22        32.01 o                         
   3  -3  -8       1620.61       1577.35        66.12 o                         
   3  -3  -7       2038.05       1942.94        43.60 o                         
   3  -3  -6       1194.04       1173.55        33.86 o                         
   3  -3  -5       3433.73       3488.34        44.17 o                         
   3   3  -4        947.38        850.65        21.24 o                         
  -3   3   3       1539.68       1559.46        29.62 o                         
   3   3  -2       1083.74       1249.21        28.74 o                         
   3   3  -1       2440.20       2386.72        39.30 o                         
   3   3   0       2478.15       2422.75        41.79 o                         
  -3  -3  -1       1090.13       1233.90        32.61 o                         
  -3  -3  -2       1572.61       1495.27        45.50 o                         
  -3  -3  -3        933.38        947.12        51.73 o                         
   3  -3   4       3510.72       3334.15        95.37 o                         
  -3  -3  -5       1214.95       1189.00        59.45 o                         
   3  -3   6       2056.43       1889.26        36.37 o                         
  -3  -3  -7       1593.01       1432.63        32.56 o                         
   3  -3   8        133.56        104.90        16.03 o                         
   3  -3   9        196.18        151.81        29.29 o                         
  -3  -3 -10       1958.19       1953.61       141.96 o                         
  -3  -3 -11         84.22        101.51        41.15 o                         
  -3  -3 -12         24.43         38.99        39.60 o                         
  -3  -3 -13        616.29        488.66        59.72 o                         
  -3  -3 -14        320.54        373.22        60.03 o                         
  -3  -3 -15        824.64        811.87       122.65 o                         
  -3  -3 -16        654.48        607.33       120.13 o                         
  -3  -3 -17        561.54        423.81       113.95 o                         
   3  -4 -17        834.31        917.55       155.80 o                         
   3  -4 -16        792.19        896.27       148.87 o                         
   3  -4 -15         13.80         33.33        88.37 o                         
   3  -4 -14       1708.39       1869.64       107.80 o                         
   3  -4 -13       1922.85       2032.23       106.83 o                         
   3  -4 -12       1865.84       1928.17        98.38 o                         
   3  -4 -11        671.21        703.46        62.88 o                         
   3  -4 -10       1279.29       1312.62        75.48 o                         
   3  -4  -9        347.15        316.00        43.40 o                         
   3  -4  -8        610.76        576.80        33.22 o                         
   3   4  -7        633.05        536.45        28.28 o                         
   3   4  -6       1688.41       1720.37        43.07 o                         
   3   4  -5       1089.02       1068.58        33.95 o                         
  -3   4   4        353.31        398.83        22.29 o                         
  -3   4   3        213.03        198.04        23.31 o                         
  -3   4   2        887.54        873.09        33.73 o                         
  -3   4   1        410.63        362.89        25.87 o                         
  -3  -4   0        419.85        412.84        32.93 o                         
  -3  -4  -1        897.49        962.35        47.65 o                         
  -3  -4  -2        208.61        250.96        52.28 o                         
  -3  -4  -3        346.53        393.79        62.56 o                         
  -3  -4  -4       1069.31       1069.97        91.60 o                         
  -3  -4  -5       1709.92       1843.13       114.57 o                         
  -3  -4  -6        625.18        494.31        77.29 o                         
  -3  -4  -7        611.29        565.60        36.93 o                         
  -3  -4  -8        346.86        384.40        45.72 o                         
  -3  -4  -9       1285.03       1177.07       116.54 o                         
  -3  -4 -10        656.90        584.96        95.38 o                         
  -3  -4 -11       1867.95       1750.24       147.13 o                         
  -3  -4 -12       1899.64       1816.24        95.85 o                         
  -3  -4 -13       1714.55       1778.02        99.91 o                         
  -3  -4 -14         13.53          7.92        27.50 o                         
  -3  -4 -15        787.62        761.43        80.06 o                         
  -3  -4 -16        830.30        648.39       126.58 o                         
   3  -5 -16        664.79        668.64       143.00 o                         
   3  -5 -15        627.37        749.00       135.08 o                         
   3  -5 -14        312.05        402.78       108.68 o                         
   3  -5 -13        619.58        580.27        70.21 o                         
   3  -5 -12        950.84        890.43        77.19 o                         
   3  -5 -11       1490.35       1517.96        90.63 o                         
   3  -5 -10        775.12        760.06        65.91 o                         
   3  -5  -9        701.29        756.77        36.72 o                         
   3  -5  -8       1381.57       1557.27        56.43 o                         
   3   5  -7       1296.75       1301.07        51.04 o                         
   3  -5  -6        279.50        256.45        31.00 o                         
  -3   5   5       1791.79       1817.81        56.91 o                         
  -3   5   4       1657.82       1611.77        46.29 o                         
   3  -5  -3        909.82        906.12        35.94 o                         
  -3   5   2        195.19        191.16        32.55 o                         
  -3  -5   1        244.21        276.46        52.78 o                         
  -3  -5   0        239.61        229.12        50.32 o                         
  -3  -5  -1        192.58        180.28        54.44 o                         
  -3  -5  -2        892.54        828.35        86.47 o                         
  -3  -5  -3       1688.88       1710.78       116.83 o                         
  -3  -5  -4       1779.26       1883.09       121.58 o                         
  -3  -5  -5        285.32        336.09        69.09 o                         
  -3  -5  -6       1269.88       1302.10       117.11 o                         
  -3  -5  -7       1403.41       1420.59       122.46 o                         
  -3  -5  -8        685.96        695.90        98.51 o                         
  -3  -5  -9        758.38        696.30       103.15 o                         
  -3  -5 -10       1460.37       1254.03       130.86 o                         
  -3  -5 -11        971.53        823.04       117.82 o                         
  -3  -5 -12        613.02        597.58       110.02 o                         
  -3  -5 -13        311.88        351.68        64.19 o                         
  -3  -5 -14        617.44        687.28        79.09 o                         
  -3  -5 -15        679.07        663.83        83.77 o                         
   3  -6 -15         91.66         91.84        98.50 o                         
   3  -6 -14        317.91        273.11       106.12 o                         
   3  -6 -13       1009.74        981.00       142.35 o                         
   3  -6 -12        810.18        779.62        78.20 o                         
   3  -6 -11        528.09        529.06        65.53 o                         
   3  -6 -10       1313.84       1382.61        89.02 o                         
   3  -6  -9        943.51        952.95        75.37 o                         
   3   6  -8         33.35         28.18        25.35 o                         
   3  -6  -7        355.10        317.16        49.15 o                         
   3  -6  -6       1906.20       1922.32        90.74 o                         
   3  -6  -5        190.72        162.71        39.94 o                         
   3  -6  -4        129.83        112.13        36.30 o                         
  -3  -6   3       1055.89       1043.50        60.73 o                         
  -3  -6   2       2039.35       2175.36       119.91 o                         
  -3  -6   1        544.49        549.02        81.50 o                         
  -3  -6   0        554.97        596.17        78.33 o                         
  -3  -6  -1       2008.91       1989.89       120.26 o                         
  -3  -6  -2       1072.30       1230.64       105.21 o                         
  -3  -6  -3        129.63        113.61        59.14 o                         
  -3  -6  -4        192.90        218.14        65.97 o                         
  -3  -6  -5       1864.84       1993.44       145.30 o                         
  -3  -6  -6        355.59        376.44        80.89 o                         
  -3  -6  -7         33.72         52.97        63.15 o                         
  -3  -6  -8        963.77       1151.73       127.13 o                         
  -3  -6  -9       1303.52       1301.74       134.27 o                         
  -3  -6 -10        518.80        457.62       101.77 o                         
  -3  -6 -11        794.03        751.56       117.94 o                         
  -3  -6 -12       1032.45       1218.23       144.31 o                         
  -3  -6 -13        310.98        402.13        71.39 o                         
  -3  -6 -14         92.24         86.78        61.74 o                         
  -3  -6 -15        692.13        690.97       119.58 o                         
   3  -7 -14         33.38         83.07       101.18 o                         
   3  -7 -13          3.34         -0.50        87.61 o                         
   3  -7 -12       1180.03       1199.03       154.84 o                         
   3  -7 -11       1560.15       1609.35       105.57 o                         
   3  -7 -10        256.33        282.17        59.55 o                         
   3  -7  -9        287.39        269.47        55.54 o                         
   3  -7  -8        881.02        898.57        77.72 o                         
   3  -7  -7        805.06        763.15        71.08 o                         
   3  -7  -6         81.18         76.33        41.60 o                         
   3  -7  -5        308.37        285.89        67.92 o                         
   3  -7  -4        548.95        559.78        57.93 o                         
  -3  -7   3        244.64        210.29        45.05 o                         
  -3  -7   2        661.77        570.32        87.11 o                         
  -3  -7   1        119.45         97.57        61.71 o                         
  -3  -7   0        120.01        137.79        62.02 o                         
  -3  -7  -1        676.37        743.35        92.64 o                         
  -3  -7  -2        244.32        229.87        68.41 o                         
  -3  -7  -3        549.29        717.59        96.96 o                         
  -3  -7  -4        314.32        329.59        80.69 o                         
  -3  -7  -5         83.00         51.97        69.25 o                         
  -3  -7  -6        804.32        899.52       115.87 o                         
  -3  -7  -7        892.10        919.04       121.90 o                         
  -3  -7  -8        283.80        236.32        86.93 o                         
  -3  -7  -9        262.08        221.59        86.72 o                         
  -3  -7 -10       1559.38       1706.43       160.43 o                         
  -3  -7 -11       1182.05       1082.26       142.61 o                         
  -3  -7 -12          3.34         20.14        89.71 o                         
  -3  -7 -13         33.63          7.36        43.29 o                         
  -3  -7 -14       1291.48       1387.98       154.37 o                         
  -3  -7 -15        453.29        515.14       123.66 o                         
   3  -8 -13        668.27        778.25       144.59 o                         
   3  -8 -12         13.48         18.35        93.50 o                         
   3  -8 -11        198.59        209.61       104.94 o                         
   3  -8 -10        583.50        438.57        70.25 o                         
   3  -8  -9        478.35        608.83        76.90 o                         
   3  -8  -8        246.62        236.66        59.58 o                         
   3  -8  -7        139.07        170.61        54.22 o                         
   3  -8  -6       2283.41       2347.24       154.88 o                         
   3  -8  -5        545.29        594.15        90.07 o                         
   3  -8  -4         42.72         38.86        46.63 o                         
  -3  -8   3       1422.54       1426.54        90.11 o                         
  -3  -8   2       1420.97       1479.00       126.93 o                         
  -3  -8   1        576.76        533.53        95.73 o                         
  -3  -8   0        575.53        539.58        96.28 o                         
  -3  -8  -1       1451.07       1442.80       134.09 o                         
  -3  -8  -2       1413.95       1464.27       133.35 o                         
  -3  -8  -3         43.68         -8.38        71.43 o                         
  -3  -8  -4        533.49        533.35       104.42 o                         
  -3  -8  -5       2334.84       2235.64       172.14 o                         
  -3  -8  -6        136.36        128.85        79.61 o                         
  -3  -8  -7        251.47        205.00        89.77 o                         
  -3  -8  -8        467.87        491.20       113.29 o                         
  -3  -8  -9        589.65        554.94       117.68 o                         
  -3  -8 -10        194.97        191.36        98.55 o                         
  -3  -8 -11         13.55        -21.25        93.90 o                         
  -3  -8 -12        654.54        804.63       139.66 o                         
  -3  -8 -15        499.07        773.67       142.85 o                         
   3  -9 -11        276.50        165.68       111.79 o                         
   3  -9 -10        281.90        196.89       110.19 o                         
   3  -9  -9        327.86        317.84       113.08 o                         
   3  -9  -8        580.47        564.47        78.43 o                         
   3  -9  -7        795.20        676.66       108.46 o                         
   3  -9  -6        101.47        118.04        70.42 o                         
   3  -9  -5        572.91        472.48        94.70 o                         
   3  -9  -4       1622.67       1655.98       106.31 o                         
  -3  -9   3        425.95        390.98       100.46 o                         
  -3  -9   2        158.41        108.81        85.01 o                         
  -3  -9   1       1796.22       1792.84       163.08 o                         
  -3  -9   0       1796.47       1757.53       161.56 o                         
  -3  -9  -1        155.82        214.28        91.29 o                         
  -3  -9  -2        431.21        370.53       101.36 o                         
  -3  -9  -3       1588.31       1571.30       158.72 o                         
  -3  -9  -4        581.07        594.33       110.72 o                         
  -3  -9  -5        103.69         66.82        79.04 o                         
  -3  -9  -6        800.40        604.29       119.08 o                         
  -3  -9  -7        573.49        645.42       123.59 o                         
  -3  -9  -8        324.08        380.17       110.32 o                         
  -3  -9  -9        280.59        237.76       106.52 o                         
  -3  -9 -10        281.66        275.96       111.65 o                         
   3 -10  -9        496.80        577.92       136.89 o                         
   3 -10  -8        163.01        164.72       104.53 o                         
   3 -10  -6        498.23        485.21       107.28 o                         
   3 -10  -5        505.23        466.05       107.73 o                         
   3 -10  -4         96.50        117.13        59.77 o                         
  -3 -10   3         49.58         92.65        86.17 o                         
  -3 -10   2        217.97        251.19        97.25 o                         
  -3 -10   1        168.76        137.31        92.69 o                         
  -3 -10   0        169.40        172.25        95.38 o                         
  -3 -10  -1        214.34        229.08        97.25 o                         
  -3 -10  -2         49.13         63.78        88.78 o                         
  -3 -10  -3         95.54         82.64        90.35 o                         
  -3 -10  -4        509.28        543.84       120.29 o                         
  -3 -10  -5        487.36        515.31       120.31 o                         
  -3 -10  -6        157.89        157.58       102.95 o                         
  -3 -10  -7        159.47         59.01       100.06 o                         
  -3 -11   3        282.75        212.93       106.73 o                         
  -3 -11   2        190.98        117.78       101.60 o                         
  -3 -11   1       1866.65       1630.58       182.22 o                         
  -3 -11   0       1829.24       1688.01       184.54 o                         
  -3 -11  -1        194.82        180.19       109.29 o                         
  -4   0  18        690.97        891.12        52.85 o                         
  -4   0  16        598.87        601.61        34.45 o                         
   4   0 -14       1000.92       1090.35        36.97 o                         
  -4   0  12       3203.58       3445.63        55.49 o                         
   4   0 -10         16.88          8.40         8.41 o                         
   4   0  -8        216.78        182.71         7.05 o                         
   4   0  -6          6.96         22.65        19.01 o                         
   4   0  -4       1368.69       1273.29        39.66 o                         
  -4   0   2        463.13        438.99        11.67 o                         
  -4   0  -2        167.89        161.22         7.39 o                         
  -4   0  -4        375.63        444.13         7.25 o                         
  -4   0 -12         13.25          2.57        19.16 o                         
  -4   0 -16         10.93         42.11        23.01 o                         
  -4  -1  18        118.69        129.63        35.49 o                         
  -4   1  17        644.91        729.50        44.74 o                         
  -4   1  16        714.07        549.20        40.23 o                         
   4  -1 -15         30.15          5.83        17.82 o                         
   4  -1 -14        465.42        383.14        34.89 o                         
  -4   1  13       1345.13       1316.73        50.87 o                         
  -4   1  12        517.83        546.71        36.62 o                         
  -4   1  11        134.87        137.52        22.02 o                         
  -4   1  10       1530.14       1519.09        40.22 o                         
   4  -1  -9        778.50        781.77        26.12 o                         
   4  -1  -8        106.02         83.02         9.55 o                         
   4  -1  -7        460.37        471.53        32.93 o                         
  -4   1   6       4776.09       4519.78        57.24 o                         
   4   1  -5        833.85        825.24        24.73 o                         
  -4   1   4        400.24        412.84        19.11 o                         
  -4   1   3       2208.80       2180.79        36.43 o                         
  -4  -1   2       1612.57       1619.89        39.28 o                         
  -4  -1   1         22.59         15.40         8.01 o                         
  -4  -1   0         22.17         25.20        10.60 o                         
  -4  -1  -1       1588.11       1611.27        33.32 o                         
   4   1   2       2196.56       2347.68        52.82 o                         
   4   1   3        404.79        413.96        25.75 o                         
   4   1   4        817.19        839.75        41.96 o                         
   4   1   5       4686.33       4630.07       112.20 o                         
   4   1   6        450.32        470.67        44.80 o                         
   4   1   7        106.56         89.99        23.29 o                         
  -4  -1  -8        773.99        769.01        30.76 o                         
   4   1   9       1503.55       1379.47        47.52 o                         
   4   1  10        131.94        138.64        24.63 o                         
   4   1  11        518.26        503.54        55.60 o                         
   4   1  12       1344.92       1343.42        80.63 o                         
   4   1  13        458.50        469.18        58.76 o                         
   4   1  14         30.17         12.45        20.91 o                         
   4   1  15        698.98        783.48        73.18 o                         
   4   1  16        653.96        630.76        60.86 o                         
   4   1  17        119.55        127.16       103.24 o                         
  -4  -2  18        161.40         74.28        37.13 o                         
  -4  -2  17         30.75         -4.84        69.98 o                         
   4  -2 -16        292.56        397.47       118.29 o                         
  -4   2  15        815.01        974.01        99.36 o                         
   4  -2 -14         90.42         21.99        29.60 o                         
  -4   2  13         29.14         18.33        21.34 o                         
   4  -2 -12        549.72        542.38        37.41 o                         
  -4   2  11       1547.93       1563.10        51.53 o                         
  -4   2  10         93.37         73.70        18.90 o                         
   4  -2  -9        885.97        954.82        29.04 o                         
  -4   2   8       2470.66       2421.66        37.54 o                         
   4   2  -7        782.94        767.28        45.13 o                         
   4   2  -6         89.93         76.57        15.73 o                         
   4   2  -5       2128.21       2195.32        41.51 o                         
   4   2  -4       2880.96       2798.85        63.99 o                         
   4   2  -3        525.97        520.77        26.32 o                         
  -4   2   2        989.66       1094.99        35.60 o                         
   4   2  -1       3842.03       3951.30        50.52 o                         
   4   2   0       3902.18       4022.92        63.98 o                         
   4   2   1       1007.97        982.60        33.05 o                         
  -4  -2  -2        517.85        542.96        48.26 o                         
  -4  -2  -3       2876.74       2684.04        83.09 o                         
  -4  -2  -4       2171.90       2068.04        76.23 o                         
  -4  -2  -5         87.97         82.95        29.72 o                         
   4   2   6        782.51        785.32        53.89 o                         
   4   2   7       2443.23       2329.40        88.14 o                         
   4   2   8        903.38        896.11        34.19 o                         
   4   2   9         92.56         69.09        24.89 o                         
   4   2  10       1537.57       1600.28        61.15 o                         
   4   2  11        539.03        516.99        41.52 o                         
   4   2  12         28.91         14.20        39.04 o                         
   4   2  13         88.46        140.05        45.76 o                         
   4   2  14        813.87        868.92        73.14 o                         
  -4  -2 -15        286.96        310.44        57.14 o                         
   4   2  16         30.10         49.45        33.93 o                         
   4   2  17        158.48        105.05       104.77 o                         
   4   2  18        255.64        301.66       113.94 o                         
   4  -3 -17       1025.98       1216.19       182.31 o                         
   4  -3 -16        631.14        595.83       133.35 o                         
   4  -3 -15         27.96         47.44        93.86 o                         
   4  -3 -14        781.69        727.63       130.77 o                         
   4  -3 -13        965.08       1183.88       147.56 o                         
   4  -3 -12        698.98        610.70       116.20 o                         
   4  -3 -11        257.95        226.80        85.03 o                         
   4  -3 -10       1157.46       1060.74       127.11 o                         
   4  -3  -9        218.84        205.15        30.12 o                         
  -4   3   8         44.11         28.03         8.84 o                         
   4   3  -7         56.86         44.40        12.36 o                         
  -4   3   6       2720.22       2978.71        50.67 o                         
   4   3  -5        707.71        656.20        41.72 o                         
   4   3  -4        764.98        773.54        37.31 o                         
  -4   3   3         49.53         39.79        13.15 o                         
   4   3  -2       2682.69       2669.12        47.63 o                         
   4   3  -1        975.56        954.07        31.66 o                         
   4   3   0        993.70        917.22        32.85 o                         
   4   3   1       2726.69       2729.83        58.78 o                         
  -4  -3  -2         48.74         41.93        20.55 o                         
  -4  -3  -3        748.95        724.13        36.17 o                         
  -4  -3  -4        701.43        790.41        84.82 o                         
  -4  -3  -5       2778.08       2661.75       150.07 o                         
  -4  -3  -6         56.77         29.82        53.79 o                         
  -4  -3  -7         43.34         17.60        20.11 o                         
  -4  -3  -8        214.57        248.79        73.10 o                         
  -4  -3  -9       1180.60       1140.23       125.63 o                         
  -4  -3 -10        255.72        177.80        78.38 o                         
  -4  -3 -11        713.12        733.12        67.20 o                         
  -4  -3 -12        946.47        818.29       124.74 o                         
  -4  -3 -13        793.17        695.65       125.75 o                         
  -4  -3 -14         27.60         40.31        87.31 o                         
   4   3  15        631.25        537.13        86.79 o                         
   4   3  16       1004.71       1021.29       110.34 o                         
   4   3  17         55.20        102.07       106.09 o                         
   4   3  18         81.14        150.29       112.11 o                         
   4  -4 -16        196.26        274.69       111.12 o                         
   4  -4 -15        614.29        781.18       144.79 o                         
   4  -4 -14        418.37        477.01       120.52 o                         
   4  -4 -13        115.02        105.79        87.33 o                         
   4  -4 -12        465.98        430.52       106.83 o                         
   4  -4 -11        610.65        634.72       116.91 o                         
   4  -4 -10         37.84         32.68        66.79 o                         
   4  -4  -9        259.84        186.15        76.51 o                         
   4  -4  -8       1341.41       1368.04        51.67 o                         
   4  -4  -7        968.81        954.39        43.91 o                         
   4  -4  -6        229.27        201.74        26.60 o                         
   4   4  -5       1743.86       1742.41        55.57 o                         
   4   4  -4       2604.66       2655.54        58.66 o                         
  -4   4   3        227.81        224.34        24.07 o                         
   4   4  -2         40.90         54.01        18.85 o                         
   4  -4  -1       2958.59       2905.45        70.12 o                         
   4  -4   0       2942.71       2822.61        70.56 o                         
  -4  -4  -1         40.69         40.48        20.96 o                         
  -4  -4  -2        232.44        237.51        32.21 o                         
  -4  -4  -3       2570.64       2552.67        77.94 o                         
  -4  -4  -4       1732.91       1647.83        57.42 o                         
  -4  -4  -5        225.15        215.55        21.99 o                         
  -4  -4  -6        979.66       1070.57       111.40 o                         
  -4  -4  -7       1325.90       1242.30       123.00 o                         
  -4  -4  -8        265.66        255.01        28.84 o                         
  -4  -4  -9         37.04         13.52        65.84 o                         
  -4  -4 -10        618.68        765.21       116.20 o                         
  -4  -4 -11        470.50        514.92       106.08 o                         
  -4  -4 -12        116.07        108.60        50.52 o                         
  -4  -4 -13        412.43        283.20       104.12 o                         
  -4  -4 -14        606.30        584.82       126.90 o                         
  -4  -4 -15        196.79         91.51        97.90 o                         
   4  -5 -15         27.19         13.29        38.73 o                         
   4  -5 -14        414.83        505.14       124.11 o                         
   4  -5 -13        408.61        548.11       126.89 o                         
   4  -5 -12        219.58        237.04        96.55 o                         
   4  -5 -11        503.10        430.82       103.97 o                         
   4  -5 -10       1353.36       1451.53       152.69 o                         
   4  -5  -9        241.23        201.61        80.30 o                         
   4  -5  -8         11.10         24.42        31.92 o                         
   4  -5  -7       1349.73       1352.97        58.71 o                         
   4   5  -6       1585.70       1613.36        50.87 o                         
   4   5  -5       1280.23       1284.16        56.19 o                         
  -4   5   4         20.80          4.73        15.59 o                         
  -4   5   3       1913.01       1925.19        65.30 o                         
  -4   5   2       1699.40       1831.06        63.96 o                         
  -4   5   1         35.90         16.96        14.61 o                         
  -4  -5   0         36.37         42.40        29.37 o                         
  -4  -5  -1       1666.17       1589.59        77.01 o                         
  -4  -5  -2       1955.40       1931.72        81.69 o                         
  -4  -5  -3         20.42         15.94        10.32 o                         
  -4  -5  -4       1277.34       1237.24        62.24 o                         
  -4  -5  -5       1575.76       1581.30       133.61 o                         
  -4  -5  -6       1379.63       1109.10       119.11 o                         
  -4  -5  -8        246.23        244.87        80.79 o                         
  -4  -5  -9       1323.75       1245.56       140.28 o                         
  -4  -5 -10        512.51        385.79        36.71 o                         
  -4  -5 -11        217.36        179.78        91.17 o                         
  -4  -5 -12        409.35        420.60       112.16 o                         
  -4  -5 -13        415.04        302.28       108.07 o                         
  -4  -5 -14         27.18         16.43        93.58 o                         
   4  -6 -14        147.84        127.70       104.79 o                         
   4  -6 -13         22.52         44.63        95.82 o                         
   4  -6 -12        595.12        531.82       125.40 o                         
   4  -6 -11        788.88        821.17       135.05 o                         
   4  -6 -10        245.35        154.68        82.26 o                         
   4  -6  -9        262.64        248.59        87.15 o                         
   4  -6  -8        783.33        676.44       110.44 o                         
   4   6  -7        495.48        513.05        58.43 o                         
   4   6  -6        141.09        101.59        30.48 o                         
   4   6  -5        862.63        973.57        73.04 o                         
  -4  -6   4        743.42        850.28        71.54 o                         
  -4  -6   3        909.27        917.03        72.11 o                         
  -4  -6   2         26.84         23.72        20.62 o                         
  -4  -6   1       1236.77       1274.50        79.03 o                         
  -4  -6   0       1211.80       1240.09        76.04 o                         
  -4  -6  -1         26.74         22.25        56.19 o                         
  -4  -6  -2        893.95        924.93       106.70 o                         
  -4  -6  -3        756.08        796.93       103.23 o                         
  -4  -6  -4        845.91        738.20       105.22 o                         
  -4  -6  -5        137.99        140.58        72.10 o                         
  -4  -6  -6        500.05        509.32        97.25 o                         
  -4  -6  -7        799.15        750.83       114.84 o                         
  -4  -6  -8        260.19        202.52        85.64 o                         
  -4  -6  -9        249.68        222.46        33.19 o                         
  -4  -6 -10        779.28        704.95       125.83 o                         
  -4  -6 -11        604.12        582.70       122.84 o                         
  -4  -6 -12         22.71         -5.12        90.60 o                         
  -4  -6 -13        149.73        174.24        39.15 o                         
   4  -7 -13          8.01          7.95        41.90 o                         
   4  -7 -12        527.89        454.13       122.09 o                         
   4  -7 -11          9.89          7.19        87.10 o                         
   4  -7 -10        690.81        729.94       125.72 o                         
   4  -7  -9        427.81        446.50       107.21 o                         
   4  -7  -8        435.14        294.74        95.89 o                         
   4  -7  -7        394.06        290.68        93.51 o                         
   4   7  -6        597.13        601.19        65.57 o                         
   4  -7  -5        776.86        795.28       113.54 o                         
  -4  -7   4         26.06         27.57        43.29 o                         
  -4  -7   3        451.76        435.20        60.56 o                         
  -4  -7   2        840.00        888.67        76.10 o                         
  -4  -7   1       1198.05       1263.25       127.07 o                         
  -4  -7   0       1207.28       1059.64       118.75 o                         
  -4  -7  -1        847.02        913.10       112.62 o                         
  -4  -7  -2        455.11        430.78        90.83 o                         
  -4  -7  -3         26.62         14.34        26.52 o                         
  -4  -7  -4        764.66        758.73       113.27 o                         
  -4  -7  -5        596.85        592.27       107.53 o                         
  -4  -7  -6        401.33        354.69        95.64 o                         
  -4  -7  -7        444.67        477.27       108.79 o                         
  -4  -7  -8        429.80        383.00       105.30 o                         
  -4  -7  -9        699.11        689.69       127.81 o                         
  -4  -7 -10          9.88         46.42        85.57 o                         
  -4  -7 -11        530.08        469.32       118.51 o                         
  -4  -7 -12          8.04         54.62        95.52 o                         
   4  -8 -11        202.43        246.09       106.93 o                         
   4  -8 -10        165.70         68.89        93.00 o                         
   4  -8  -9        265.68        150.22        94.23 o                         
   4  -8  -8        448.19        559.21       118.08 o                         
   4  -8  -7        680.37        583.45       113.55 o                         
   4  -8  -6        129.50         94.67        82.36 o                         
   4  -8  -5       1057.21        949.58       131.50 o                         
  -4  -8   4        710.36        769.69        82.09 o                         
  -4  -8   3        225.67        234.01        58.55 o                         
  -4  -8   2          9.09          8.39        28.70 o                         
  -4  -8   1       1036.49       1097.79       131.86 o                         
  -4  -8   0       1059.01       1051.78       129.68 o                         
  -4  -8  -1          8.92         36.50        30.01 o                         
  -4  -8  -2        230.68        252.61        87.64 o                         
  -4  -8  -3        706.97        752.40       120.25 o                         
  -4  -8  -4       1079.39       1022.62       134.67 o                         
  -4  -8  -5        132.28        206.85        32.45 o                         
  -4  -8  -6        694.89        644.84       120.75 o                         
  -4  -8  -7        438.47        502.77       118.06 o                         
  -4  -8  -8        270.62        347.53       109.53 o                         
  -4  -8  -9        162.09         98.70        98.05 o                         
  -4  -8 -10        206.87        188.40        39.35 o                         
   4  -9 -10        399.61        467.97       130.28 o                         
   4  -9  -9        557.97        363.93       122.74 o                         
   4  -9  -8         33.44          7.91        38.71 o                         
   4  -9  -7        186.25        204.97       100.19 o                         
   4  -9  -6        611.67        600.85       126.69 o                         
   4  -9  -5        251.41        237.28        97.21 o                         
  -4  -9   4          2.97         12.51        57.19 o                         
  -4  -9   3        888.63        821.73       130.18 o                         
  -4  -9   2        587.52        688.25       120.69 o                         
  -4  -9   1        122.15         20.68        33.51 o                         
  -4  -9   0        121.61        194.17        89.92 o                         
  -4  -9  -1        588.73        665.72       122.53 o                         
  -4  -9  -2        869.84        831.75       131.03 o                         
  -4  -9  -3          3.04         11.87        32.73 o                         
  -4  -9  -4        246.88        291.36        99.36 o                         
  -4  -9  -5        624.12        775.29       132.26 o                         
  -4  -9  -6        184.70        189.13        98.23 o                         
  -4  -9  -7         32.74         77.32        87.09 o                         
  -4  -9  -8        556.12        509.80       129.94 o                         
   4 -10  -7        452.46        412.68       133.69 o                         
   4 -10  -6         42.71         47.82        96.50 o                         
   4 -10  -5         16.63         75.82        90.53 o                         
   4 -10  -4        232.09        310.97       101.61 o                         
  -4 -10   3         20.89         35.71        91.79 o                         
  -4 -10   2          1.06          1.88        88.12 o                         
  -4 -10   1        497.71        622.27       125.78 o                         
  -4 -10   0        489.48        525.45       121.01 o                         
  -4 -10  -1          1.07        -28.05        93.06 o                         
  -4 -10  -2         20.67        -32.06        91.05 o                         
  -4 -10  -3        228.10        250.79       110.09 o                         
  -4 -10  -4         16.82         -8.49        93.30 o                         
  -4 -10  -5         42.08         88.41        98.40 o                         
   4 -11  -4         57.50         65.68       109.93 o                         
  -5   0  17        695.81        976.75        66.98 o                         
  -5   0  15          0.12        -17.94        45.78 o                         
   5   0 -13       1948.61       1916.16        52.78 o                         
   5   0 -11        204.99        255.87        29.54 o                         
   5   0  -9        391.34        357.59        27.64 o                         
  -5   0   7        181.87        256.09        34.95 o                         
  -5   0   5       1199.01       1316.35        53.79 o                         
  -5   0   3        715.51        809.65        43.08 o                         
  -5   0   1         60.92         79.72        12.34 o                         
  -5   0  -1        658.28        584.96        14.54 o                         
  -5   0  -3         62.53         42.30         8.40 o                         
  -5   0  -5        745.33        799.26        22.01 o                         
  -5   0  -7        245.57        250.89        16.27 o                         
  -5   0  -9        722.93        822.23        32.02 o                         
  -5   0 -11        687.73        607.61        32.23 o                         
   5   0  13        424.01        497.67        34.28 o                         
   5   0  15        631.46        732.24        38.50 o                         
  -5  -1  18         53.77         -6.15        81.08 o                         
  -5   1  17        110.87         16.96        75.67 o                         
  -5   1  16        157.45        120.60        59.69 o                         
  -5   1  15       1271.58       1192.11        83.10 o                         
   5  -1 -14         90.30         25.05        35.96 o                         
  -5  -1  13         60.28         19.39        50.59 o                         
  -5  -1  12       1056.31       1051.89        71.64 o                         
  -5   1  11        520.73        530.54        70.17 o                         
  -5   1  10         29.83         15.36        53.30 o                         
   5  -1  -9        115.63        126.66        51.37 o                         
   5  -1  -8        626.49        769.21        66.10 o                         
   5  -1  -7       1372.80       1186.93        72.57 o                         
   5  -1  -6        182.80        165.61        44.78 o                         
   5  -1  -5       1279.03       1258.59        69.91 o                         
   5  -1  -4       1480.44       1548.74        56.64 o                         
   5  -1  -3        215.17        237.50        33.67 o                         
  -5  -1   2          2.60         -1.17        16.31 o                         
   5   1  -2         81.40         56.87        38.54 o                         
  -5  -1   1        351.63        356.02        16.85 o                         
   5   1  -1        373.15        418.84        48.15 o                         
  -5   1   0         21.04         13.52        17.17 o                         
  -5   1   0        380.60        414.55        23.73 o                         
  -5  -1  -1         79.72         73.02        14.76 o                         
  -5  -1  -2        210.95        254.59        20.09 o                         
  -5  -1  -3       1501.84       1581.97        35.78 o                         
  -5  -1  -4       1265.52       1267.24        33.61 o                         
  -5  -1  -5        184.77        145.80        24.38 o                         
  -5  -1  -6       1387.14       1287.98        42.11 o                         
   5  -1   7        639.77        712.38        35.64 o                         
  -5  -1  -8        118.00        136.74        25.80 o                         
   5   1   9         29.18         11.76        22.79 o                         
   5   1  10        518.23        506.19        46.10 o                         
   5  -1  11       1063.91       1026.58        58.14 o                         
   5  -1  12         60.12         44.36        39.96 o                         
   5  -1  13         88.66         87.60        39.83 o                         
   5  -1  14       1261.61       1190.14        68.08 o                         
   5  -1  15        156.26        168.58        47.66 o                         
   5  -1  16        109.33         47.31        42.15 o                         
   5   1  17         53.58         54.87       114.34 o                         
  -5  -2  17        576.99        548.15       127.28 o                         
   5  -2 -16         52.55         25.07        73.04 o                         
  -5  -2  16        109.50        106.63       103.49 o                         
  -5   2  15         24.65          5.20        69.16 o                         
  -5   2  14        164.78        139.52        67.40 o                         
   5  -2 -13        578.25        547.52        77.14 o                         
   5  -2 -12        287.42        253.31        63.73 o                         
  -5   2  11         75.83         83.85        56.55 o                         
  -5   2  10        704.82        802.26        73.39 o                         
   5  -2  -9        484.82        524.47        64.93 o                         
   5  -2  -8         47.58         22.92        28.10 o                         
   5  -2  -7        622.29        606.79        59.97 o                         
   5  -2  -6       2062.26       2101.61        66.94 o                         
   5  -2  -5       1054.57       1053.90        51.62 o                         
   5  -2  -4        559.38        510.89        30.64 o                         
   5  -2  -3        773.98        777.15        26.86 o                         
  -5  -2   2       1229.97       1230.28        55.00 o                         
  -5   2   2       1533.68       1428.63        40.26 o                         
  -5   2   1        131.35         86.98        12.09 o                         
  -5  -2   1       1058.10       1039.07        35.01 o                         
  -5  -2   0       1040.64       1035.12        23.27 o                         
  -5  -2  -1       1554.70       1693.62        54.43 o                         
   5   2   2        763.51        828.33        51.81 o                         
   5   2   3        557.99        546.43        37.31 o                         
   5   2   4       1035.46       1080.97        52.61 o                         
  -5  -2  -5       2108.68       1998.92        70.35 o                         
  -5  -2  -6        631.75        629.11        49.64 o                         
  -5  -2  -7         47.85         20.54        24.36 o                         
   5   2   8        474.38        513.20        48.85 o                         
   5   2   9        719.14        752.03        57.69 o                         
   5   2  10         76.05         63.68        42.23 o                         
   5   2  11        291.63        225.79        48.75 o                         
   5   2  12        565.67        572.90        59.78 o                         
   5   2  13        162.70        179.10        50.19 o                         
   5   2  14         25.15         15.45        51.08 o                         
   5   2  15        109.43        150.97        55.46 o                         
   5   2  16        580.16        500.44       129.96 o                         
   5  -3 -15        743.85        936.14       138.15 o                         
   5  -3 -14        640.54        815.10       126.06 o                         
   5  -3 -13        197.77        140.67        88.40 o                         
   5  -3 -12        309.73        326.46        93.38 o                         
   5  -3 -11        411.64        429.18        90.67 o                         
  -5   3  10        282.79        260.49        60.71 o                         
   5  -3  -9         76.04         88.27        52.83 o                         
  -5   3   8        662.73        676.30        65.73 o                         
   5  -3  -7        582.82        556.82        44.26 o                         
   5  -3  -6        129.73         97.22        33.30 o                         
  -5   3   5        265.80        255.93        37.55 o                         
  -5   3   4       1307.91       1294.89        55.35 o                         
  -5  -3   3        854.00        803.26        33.19 o                         
  -5   3   2        330.11        279.19        17.46 o                         
  -5  -3   2        331.67        307.36        26.44 o                         
  -5   3   1       1519.10       1616.86        47.68 o                         
  -5  -3   1       1581.41       1626.29        49.03 o                         
   5   3   0       1614.27       1685.31        37.13 o                         
   5   3   1        339.08        367.11        23.97 o                         
   5   3   2        868.20        846.29        34.74 o                         
   5   3   3       1279.09       1271.22        68.12 o                         
  -5  -3  -4        271.77        293.34        48.25 o                         
  -5  -3  -5        129.41         78.22        43.35 o                         
  -5  -3  -6        590.87        588.43        60.83 o                         
  -5  -3  -7        652.81        661.93        66.71 o                         
  -5  -3  -8         77.74         43.22        27.07 o                         
  -5  -3  -9        276.59        183.33        54.98 o                         
  -5  -3 -10        420.28        410.89        66.87 o                         
  -5  -3 -11        303.30        306.89        66.23 o                         
  -5  -3 -12        193.77        147.15        62.87 o                         
  -5  -3 -13        630.65        624.62        84.61 o                         
  -5  -3 -14        751.10        830.27        93.73 o                         
   5   3  15         83.33        163.11       108.47 o                         
   5  -4 -15          8.72          3.79        77.29 o                         
   5  -4 -14        326.16        297.02       108.22 o                         
   5  -4 -13        869.63        919.95       125.64 o                         
   5  -4 -12         69.28        149.55        87.56 o                         
   5  -4 -11        348.12        297.29        91.69 o                         
   5  -4 -10        155.44        244.51        85.87 o                         
   5  -4  -9        352.27        384.31        87.69 o                         
   5   4  -8          0.81         11.04        36.53 o                         
   5   4  -7        364.63        403.89        47.15 o                         
   5  -4  -6       1050.31       1092.31        63.42 o                         
   5  -4  -5        937.00        858.86        59.37 o                         
  -5  -4   4         46.36         37.83        29.18 o                         
  -5  -4   3        637.53        637.59        39.30 o                         
   5   4  -2        583.55        599.26        38.84 o                         
   5   4  -1          4.60          4.43        15.38 o                         
   5   4   0          4.65         10.01        20.15 o                         
   5   4   1        581.08        577.45        29.84 o                         
   5   4   2        647.18        646.49        35.58 o                         
   5   4   3         46.20         18.83        23.36 o                         
  -5  -4  -4        924.22        934.76        66.86 o                         
  -5  -4  -5       1049.07       1146.56        74.19 o                         
  -5  -4  -6        360.63        305.85        54.66 o                         
  -5  -4  -7          0.79         34.52        49.33 o                         
  -5  -4  -8        352.38        358.77        85.13 o                         
  -5  -4  -9        153.33        152.50        78.42 o                         
  -5  -4 -10        349.77        345.21        66.05 o                         
  -5  -4 -11         70.60         42.23        60.64 o                         
  -5  -4 -12        864.69        808.85        87.29 o                         
  -5  -4 -13        328.42        295.93        75.04 o                         
  -5  -4 -14         13.59         11.40        70.38 o                         
   5  -5 -14        143.82        193.81       108.04 o                         
   5  -5 -13          8.21         16.06        97.76 o                         
   5  -5 -12        246.79        200.36        98.84 o                         
   5  -5 -11       2048.73       2253.53       162.94 o                         
   5  -5 -10        121.79        101.08        83.37 o                         
   5  -5  -9        200.25        310.03        88.12 o                         
   5  -5  -8        636.12        602.50        93.85 o                         
   5   5  -7        966.26       1027.27        63.79 o                         
   5   5  -6        232.85        249.18        47.08 o                         
   5  -5  -5        854.20        950.62        66.77 o                         
   5   5  -4        521.16        503.75        40.24 o                         
   5  -5  -3        575.95        572.22        41.53 o                         
   5  -5  -2        219.94        235.00        34.39 o                         
   5  -5  -1       1251.75       1221.25        50.91 o                         
   5  -5   0       1225.95       1236.37        50.33 o                         
   5  -5   1        218.58        196.18        30.87 o                         
  -5  -5  -2        564.07        546.70        73.03 o                         
  -5  -5  -3        522.18        631.79        79.22 o                         
  -5  -5  -4        835.43        878.92        96.88 o                         
  -5  -5  -5        234.52        277.12        72.25 o                         
  -5  -5  -6        947.90        956.45       102.63 o                         
  -5  -5  -7        642.18        718.29       103.98 o                         
  -5  -5  -8        196.92        242.59        84.80 o                         
  -5  -5  -9        119.86         69.40        77.87 o                         
  -5  -5 -10       2005.33       1753.85       157.50 o                         
  -5  -5 -11        248.58        174.00        96.68 o                         
  -5  -5 -12          8.13         31.02        94.05 o                         
  -5  -5 -13        147.04         86.17        95.70 o                         
   5  -6 -13        193.11        236.87       109.38 o                         
   5  -6 -12        167.22        267.82       101.84 o                         
   5  -6 -11        142.52        136.32        96.91 o                         
   5  -6 -10       1511.23       1725.59       151.43 o                         
   5  -6  -9        426.92        516.38        98.83 o                         
   5  -6  -8        147.00        135.81        78.20 o                         
   5   6  -7         40.33         36.26        44.73 o                         
   5  -6  -7         49.31         17.45        74.06 o                         
   5  -6  -6       1120.11       1219.07        73.70 o                         
   5   6  -5        312.29        331.04        51.03 o                         
   5   6  -4        127.34         76.22        35.27 o                         
   5   6  -3          7.95         18.30        33.11 o                         
   5   6  -2       1186.75       1250.74        57.82 o                         
   5  -6  -1         25.96         26.05        38.04 o                         
   5  -6   0         26.29          5.40        35.04 o                         
  -5  -6  -1       1161.26       1122.08       103.15 o                         
  -5  -6  -2          7.97         22.25        63.08 o                         
  -5  -6  -3        129.58        165.70        72.58 o                         
  -5  -6  -4        309.57        397.78        83.43 o                         
  -5  -6  -5       1095.52       1240.80       121.38 o                         
  -5  -6  -6         50.02         77.10        76.99 o                         
  -5  -6  -7        150.28        154.35        81.88 o                         
  -5  -6  -8        427.86        496.89       102.68 o                         
  -5  -6  -9       1477.95       1336.69       142.50 o                         
  -5  -6 -10        143.60        119.36        90.48 o                         
  -5  -6 -11        164.57        194.56        98.91 o                         
  -5  -6 -12        197.44        224.93       102.12 o                         
   5  -7 -12         10.41         -3.63        77.47 o                         
   5  -7 -11        642.48        397.04       115.03 o                         
   5  -7 -10        101.17        105.99        90.40 o                         
   5  -7  -9         28.44         11.82        87.93 o                         
   5  -7  -8        352.45        393.64        99.65 o                         
   5  -7  -7        352.22        345.58        94.37 o                         
   5   7  -6        414.00        387.68        66.45 o                         
   5  -7  -6        523.41        450.30        92.64 o                         
   5   7  -5        299.70        280.17        53.62 o                         
   5   7  -4        750.60        725.38        52.83 o                         
   5   7  -3        567.66        471.80        47.72 o                         
   5  -7  -2         16.75         46.01        45.46 o                         
   5  -7  -1        653.50        555.61        58.15 o                         
  -5  -7   0        664.17        597.72        58.49 o                         
  -5  -7  -1         17.11         70.14        64.58 o                         
  -5  -7  -2        575.62        558.26        94.05 o                         
  -5  -7  -3        755.38        831.21       108.56 o                         
  -5  -7  -4        303.17        338.28        92.38 o                         
  -5  -7  -5        530.33        482.57       102.55 o                         
  -5  -7  -6        358.69        378.15        95.73 o                         
  -5  -7  -7        350.39        437.73       103.82 o                         
  -5  -7  -8         28.31          7.31        86.11 o                         
  -5  -7  -9        100.66        101.52        87.53 o                         
  -5  -7 -10        651.57        655.89       128.43 o                         
   5  -8 -10        307.51        318.27       113.10 o                         
   5  -8  -9        682.40        562.49       120.98 o                         
   5  -8  -8         33.24          0.43        43.05 o                         
   5  -8  -7        174.85        130.02        90.22 o                         
   5  -8  -6        476.46        417.15        96.92 o                         
   5  -8  -5        158.30        197.27        88.65 o                         
   5   8  -4        332.43        339.71        49.95 o                         
   5  -8  -3        704.63        576.57        70.82 o                         
  -5  -8   2        891.03        875.65        76.30 o                         
  -5  -8   1        537.83        479.03        65.16 o                         
  -5  -8   0        539.69        521.32       101.38 o                         
  -5  -8  -1        907.13       1040.76       118.69 o                         
  -5  -8  -2        690.56        760.44       104.38 o                         
  -5  -8  -3        326.00        267.70        89.67 o                         
  -5  -8  -4        155.20         67.38        82.44 o                         
  -5  -8  -5        482.28        544.89       107.96 o                         
  -5  -8  -6        171.50        147.43        86.45 o                         
  -5  -8  -7         33.09          3.60        39.64 o                         
  -5  -8  -8        668.53        548.96       121.64 o                         
   5  -9  -8        339.39        282.06       104.55 o                         
   5  -9  -7        479.90        555.14       120.34 o                         
   5  -9  -6          6.36         35.09        93.24 o                         
   5  -9  -5        287.21        234.08        95.27 o                         
   5  -9  -4        449.65        318.79        96.14 o                         
  -5  -9   3         35.59         12.99        57.02 o                         
  -5  -9   2         40.04         22.11        86.82 o                         
  -5  -9   1        595.16        687.62       111.81 o                         
  -5  -9   0        604.62        610.19       121.18 o                         
  -5  -9  -1         40.59         20.68        40.31 o                         
  -5  -9  -2         36.00         32.48        87.29 o                         
  -5  -9  -3        441.49        467.34       111.85 o                         
  -5  -9  -4        293.32        443.33       106.07 o                         
  -5  -9  -5          6.45         55.18        91.49 o                         
  -5  -9  -6        480.48        357.67       112.79 o                         
   5 -10  -6        378.12        424.66       122.65 o                         
   5 -10  -5        120.57        176.34       111.15 o                         
   5 -10  -4         82.59         55.43       107.69 o                         
  -5 -10   3        314.83        293.09       103.40 o                         
  -5 -10   2        172.91        136.41       106.35 o                         
  -5 -10   1        513.38        417.79       125.39 o                         
  -5 -10   0        521.06        546.99       127.75 o                         
  -5 -10  -1        172.22        166.28       109.75 o                         
  -6   0  14        195.11        100.36       107.93 o                         
  -6   0  12        801.95        788.02       121.53 o                         
  -6   0  10        176.88         95.02        88.15 o                         
  -6   0   8        783.52        996.08       114.25 o                         
  -6   0   6        894.40        873.03       104.25 o                         
  -6   0   4       2270.20       2285.57       135.19 o                         
  -6   0   2       1074.12       1201.37        74.50 o                         
  -6   0   0        720.17        802.27        42.79 o                         
  -6   0   0       1065.51       1109.00        72.42 o                         
  -6   0  -2       2276.31       2548.93        66.14 o                         
  -6   0  -4        882.25        881.32        49.93 o                         
  -6   0  -6        503.56        585.87        65.95 o                         
   6   0   6        778.23        907.84        67.79 o                         
   6   0   8        177.03        173.47        52.10 o                         
   6   0  10        797.01        856.25        78.80 o                         
   6   0  12        193.90        206.03        66.62 o                         
   6   0  14        531.55        554.69       122.09 o                         
  -6  -1  15        298.36        271.19        85.05 o                         
   6  -1 -14        219.13        220.08        63.17 o                         
   6  -1 -13        354.18        345.65        62.06 o                         
   6  -1 -12        111.69        111.01        54.44 o                         
   6  -1 -11        555.59        544.48        60.92 o                         
  -6   1  10        230.50        227.12        50.84 o                         
  -6   1   9        365.98        320.51        62.71 o                         
  -6   1   8        111.45        109.37        85.16 o                         
  -6   1   7        851.37        959.76       114.60 o                         
  -6   1   6        561.80        708.30       105.26 o                         
  -6   1   5        176.36        153.10        83.33 o                         
  -6   1   4        295.50        249.14        54.36 o                         
  -6   1   3        446.73        576.90        60.72 o                         
  -6   1   2        209.63        213.72        51.15 o                         
  -6  -1   1         72.11         49.49        23.03 o                         
  -6   1   1        145.84        124.14        47.36 o                         
  -6  -1   0         35.28         24.93        23.62 o                         
  -6   1   0        212.74        133.54        49.90 o                         
  -6   1  -1        414.58        427.11        39.34 o                         
  -6  -1  -1        437.90        509.71        35.76 o                         
  -6  -1  -2        289.18        301.56        25.36 o                         
  -6  -1  -3        179.29        167.43        24.95 o                         
  -6  -1  -4        571.11        567.31        31.66 o                         
  -6  -1  -5        846.15        890.04        40.23 o                         
  -6  -1  -6        112.44        113.59        30.03 o                         
   6  -1   7        358.18        366.09        40.76 o                         
   6  -1   8        229.28        256.07        40.10 o                         
  -6   1  -9        551.47        547.57        48.44 o                         
   6  -1  10        113.94        103.58        41.00 o                         
   6  -1  11        356.09        363.68        47.25 o                         
   6  -1  12        223.30        274.16        48.41 o                         
   6  -1  13        291.80        271.86        52.12 o                         
  -6  -1 -14          1.03        -21.43        75.06 o                         
   6  -2 -14          8.02         28.28        95.59 o                         
  -6   2  13        305.49        256.12        73.71 o                         
   6  -2 -12         28.92          9.97        42.03 o                         
  -6   2  11        615.04        652.11        78.33 o                         
  -6   2  10        172.09        134.58        60.94 o                         
  -6   2   9        186.96        270.20        59.80 o                         
  -6   2   8         82.11         79.61        51.18 o                         
   6  -2  -7       1224.30       1224.62        79.24 o                         
   6  -2  -6        841.14        816.00        54.09 o                         
  -6   2   5       1626.25       1624.29        64.82 o                         
  -6   2   4         67.86        109.63        35.90 o                         
  -6   2   3        189.13        174.41        51.30 o                         
  -6  -2   2        383.12        344.28        36.03 o                         
  -6   2   2        587.71        645.38        63.36 o                         
  -6  -2   1       1590.25       1635.20        53.46 o                         
  -6  -2   0        591.84        639.45        41.87 o                         
  -6  -2  -1        192.89        183.25        35.50 o                         
  -6  -2  -2         69.29         97.62        28.95 o                         
  -6  -2  -3       1597.35       1660.02        55.44 o                         
  -6  -2  -4        833.35        788.45        45.96 o                         
  -6  -2  -5       1229.51       1076.74        48.18 o                         
  -6  -2  -6         80.63         84.73        34.13 o                         
  -6  -2  -7        187.66        180.64        36.42 o                         
  -6  -2  -8        172.50        152.30        38.57 o                         
  -6  -2  -9        608.03        548.36        48.29 o                         
  -6  -2 -10         29.47         45.61        40.37 o                         
  -6  -2 -11        299.94        269.70        46.45 o                         
   6  -2  12          8.20         60.72        52.15 o                         
   6  -2  13        419.74        501.27        56.78 o                         
  -6   2 -14         17.72         29.10        65.64 o                         
   6  -2  14        114.37        100.69       106.21 o                         
   6  -3 -14        406.15        426.93       112.36 o                         
   6  -3 -13         71.28         22.08        91.19 o                         
   6  -3 -12        136.63         89.00        94.59 o                         
   6  -3 -11        100.20         96.99        81.28 o                         
   6  -3 -10        302.46        348.02        67.36 o                         
  -6   3   9        127.28         72.00        59.12 o                         
   6  -3  -8        162.50         95.81        55.02 o                         
   6  -3  -7        192.01        233.31        42.95 o                         
   6  -3  -6       1593.50       1686.56        68.64 o                         
   6  -3  -5         40.64         13.86        29.14 o                         
   6  -3  -4        745.04        726.01        57.99 o                         
   6  -3  -3        137.61        152.15        41.40 o                         
   6  -3  -2       1770.39       1814.14        54.09 o                         
  -6  -3   1          1.95         13.44        36.25 o                         
  -6  -3   0       1782.11       1948.48        75.67 o                         
  -6  -3  -1        137.94        153.51        43.91 o                         
  -6  -3  -2        744.03        739.19        60.72 o                         
   6   3   3         41.55         30.34        45.84 o                         
   6   3   4       1600.76       1834.74        87.34 o                         
   6   3   5        193.73        192.93        53.69 o                         
   6   3   6        159.08        136.43        53.94 o                         
   6   3   7        129.40        117.69        54.50 o                         
   6   3   8        305.27        335.35        66.48 o                         
   6   3   9         97.99         17.13        40.01 o                         
   6   3  10        138.27         98.53        65.03 o                         
  -6  -3 -11         71.19         30.08        67.64 o                         
  -6  -3 -12        399.25        456.67        81.43 o                         
   6  -4 -13        191.93        210.84       109.02 o                         
   6  -4 -12        539.29        438.72       109.85 o                         
   6  -4 -11        489.38        431.10       106.49 o                         
   6  -4 -10        103.06        141.85        84.80 o                         
   6  -4  -9        357.02        480.65        99.72 o                         
   6  -4  -8        498.04        515.84        59.08 o                         
   6  -4  -7         78.49        114.72        46.35 o                         
   6  -4  -6        260.81        261.15        51.09 o                         
   6  -4  -5        153.30        266.54        49.66 o                         
   6  -4  -4        413.82        390.22        52.57 o                         
  -6  -4   3        244.42        247.83        35.01 o                         
  -6  -4   2         82.72        117.26        32.11 o                         
  -6  -4   1         45.17         50.21        42.51 o                         
   6   4   0         81.89         88.68        44.89 o                         
   6   4   1        239.22        270.90        49.39 o                         
   6   4   2        422.74        424.76        55.84 o                         
   6   4   3        152.02        209.13        53.00 o                         
   6   4   4        255.40        214.75        54.48 o                         
   6   4   5         78.70         94.70        51.14 o                         
   6   4   6        500.99        502.84        65.96 o                         
   6   4   7        357.99        457.67        69.99 o                         
   6   4   8        102.08         95.23        62.54 o                         
  -6  -4  -9        481.86        447.92        73.45 o                         
  -6  -4 -10        540.38        540.65        80.78 o                         
  -6  -4 -11        188.67        199.69        98.11 o                         
  -6  -4 -12          1.85        -21.57        97.48 o                         
   6  -5 -12         36.77         50.99        98.87 o                         
   6  -5 -11        563.54        459.00       104.27 o                         
   6  -5 -10         72.14         72.75        84.65 o                         
   6  -5  -9        624.97        664.82       112.91 o                         
   6  -5  -8        151.69        178.46        79.80 o                         
   6  -5  -7        449.84        541.20        60.45 o                         
   6   5  -6         14.01         26.76        64.91 o                         
   6  -5  -5         27.05         24.90        45.91 o                         
   6  -5  -4          1.70         -7.55        46.84 o                         
  -6  -5   3        753.52        828.02        50.55 o                         
   6   5  -2         77.52         95.56        45.24 o                         
   6   5  -1         75.79         60.13        45.30 o                         
   6   5   0         78.20        107.47        47.39 o                         
   6   5   1        739.89        762.98        65.61 o                         
   6   5   2          1.68        -13.02        49.54 o                         
   6   5   3         27.57         42.85        51.33 o                         
   6   5   4         13.96         20.90        51.88 o                         
   6   5   5        455.24        443.59        65.74 o                         
   6   5   6        149.13        125.33        59.99 o                         
   6   5   7        632.67        683.41        75.80 o                         
  -6  -5  -8         72.12         79.60        63.63 o                         
  -6  -5  -9        557.05        621.83        82.55 o                         
  -6  -5 -10         36.06          8.59        46.48 o                         
  -6  -5 -11        888.86        837.85       126.23 o                         
   6  -6 -11         13.94         -4.23       103.00 o                         
   6  -6 -10        105.97         17.98        97.03 o                         
   6  -6  -9        213.86        199.65        98.47 o                         
   6  -6  -8        952.02       1038.26       122.65 o                         
   6  -6  -7        136.60         91.71        81.37 o                         
   6  -6  -6         86.30         72.20        52.23 o                         
   6  -6  -5         31.67         49.97        50.46 o                         
   6  -6  -4        393.74        438.78        63.35 o                         
   6   6  -3         24.02          0.88        31.11 o                         
   6   6  -2         75.23        102.44        48.88 o                         
  -6  -6   1          0.61         39.66        62.22 o                         
   6   6   0         75.55         13.72        32.80 o                         
   6   6   1         23.70         52.81        54.36 o                         
   6   6   2        396.26        388.10        65.18 o                         
   6   6   3         32.02          5.66        29.83 o                         
   6   6   4         87.57         57.95        56.97 o                         
   6   6   5        136.38        123.05        61.07 o                         
   6   6   6        968.32        992.69        89.14 o                         
  -6  -6  -7        214.13        203.93        65.58 o                         
  -6  -6  -8        103.77         65.73        83.97 o                         
  -6  -6  -9         14.25         89.21        92.50 o                         
   6  -7 -10        670.71        870.97       132.82 o                         
   6  -7  -9        104.38        238.27       105.29 o                         
   6  -7  -8        119.19         16.75        95.40 o                         
   6  -7  -7        161.11        122.82        88.30 o                         
   6  -7  -6        551.66        444.68        94.83 o                         
   6  -7  -5         24.19         24.03        56.45 o                         
   6   7  -4         19.86         11.83        38.54 o                         
   6   7  -3        165.30        205.65        57.94 o                         
   6   7  -2        409.90        438.26        64.61 o                         
  -6  -7   1         18.87         -2.28        72.84 o                         
   6   7   0        413.94        439.57        68.59 o                         
   6   7   1        163.66        174.69        60.12 o                         
   6   7   2         19.49         12.29        37.95 o                         
   6   7   3         24.70         19.11        59.80 o                         
  -6  -7  -4        556.05        508.41        97.12 o                         
  -6  -7  -5        160.83        120.77        89.17 o                         
  -6  -7  -6        117.63        113.63        90.34 o                         
  -6  -7  -7        102.36        224.73        95.05 o                         
  -6  -7  -8        665.74        767.60       126.61 o                         
   6  -8  -8         94.57         84.08       107.88 o                         
   6  -8  -7        105.51        199.36       101.88 o                         
   6   8  -3         63.94         46.98        60.96 o                         
   6   8  -2         26.77         31.22        59.83 o                         
   6   8  -1       1506.41       1563.11        98.01 o                         
   6   8   0         27.26         72.79        63.61 o                         
   6   8   1         65.37         22.91        38.12 o                         
  -6  -8  -2        209.42        179.21        88.70 o                         
  -6  -8  -3        508.98        533.92       104.05 o                         
  -6  -8  -4          0.29         -8.91        86.55 o                         
  -6  -8  -5        104.58        212.02        99.48 o                         
   6   9  -2        490.59        433.41        75.09 o                         
   6   9  -1         95.16         56.20        73.19 o                         
  -6  -9   0        490.33        334.99       105.63 o                         
  -6  -9  -1         81.53        157.46        96.41 o                         
  -6  -9  -2        159.09         93.64        98.18 o                         
  -7   0  11        630.94        651.08       147.44 o                         
  -7   0   9        136.98        166.06       111.95 o                         
  -7   0   7       1230.55       1228.92       160.95 o                         
  -7   0   5         10.09         -3.63        91.07 o                         
  -7   0   3        212.90        178.68        86.70 o                         
   7   0  -1         82.48         45.41        58.38 o                         
  -7   0  -1        208.36        251.82        65.53 o                         
   7   0   3          9.92         18.79        81.84 o                         
   7   0   5       1233.95       1315.88       163.85 o                         
   7   0   7        136.28        127.53       102.48 o                         
   7   0   9        622.47        768.76       147.44 o                         
  -7  -1  11        222.75        191.44        83.36 o                         
  -7   1  10         24.49         29.65        76.89 o                         
  -7   1   9        221.40        239.39        81.44 o                         
  -7   1   8        373.42        338.55        80.16 o                         
  -7   1   7        278.53        251.00        80.11 o                         
  -7   1   6         26.46          0.50        62.20 o                         
  -7   1   5        221.00        225.10        68.46 o                         
  -7  -1   4        239.01        228.30        68.13 o                         
  -7  -1   3         23.67         25.40        45.75 o                         
  -7  -1   2        169.86        248.38        55.79 o                         
  -7  -1   1        300.03        268.03        55.28 o                         
   7   1   0        172.37        139.28        50.04 o                         
  -7   1  -1         23.76         28.63        45.72 o                         
  -7  -1  -2        237.06        272.31        47.78 o                         
  -7   1  -3        221.25        260.56        46.31 o                         
   7  -1   4         27.01         43.22        46.42 o                         
   7  -1   5        283.02        283.95        75.09 o                         
   7  -1   6        369.64        438.63        85.86 o                         
   7  -1   7        224.84        233.14        77.77 o                         
   7  -1   8         24.28         29.91        70.41 o                         
   7  -1   9        218.97        200.08        80.80 o                         
  -7  -1 -10        572.12        558.50        90.65 o                         
  -7  -1 -11        123.34        104.00        98.87 o                         
  -7  -1 -12        106.60         23.52        47.15 o                         
   7  -2 -12         34.26         30.63        97.06 o                         
   7  -2 -11         30.74         -0.65        89.83 o                         
  -7   2  10        212.50        240.65       123.09 o                         
  -7   2   9        144.48        179.19       108.45 o                         
  -7   2   8        114.96         76.43        97.80 o                         
  -7   2   7         33.20         14.20       100.69 o                         
  -7   2   6        482.70        662.99       127.60 o                         
  -7   2   5         91.66         79.25        59.66 o                         
   7   2  -4        392.11        398.29        72.47 o                         
  -7   2   3        325.00        329.88        69.11 o                         
  -7   2   2        246.96        283.74        69.14 o                         
   7   2  -1        221.18        262.16        67.72 o                         
  -7   2   0        249.65        335.75        68.64 o                         
   7   2   1        320.57        284.95        99.11 o                         
   7   2   2        384.47        385.62       106.97 o                         
  -7  -2  -3         93.70        105.23        60.23 o                         
  -7  -2  -4        478.86        504.05        75.98 o                         
   7   2   5         33.88         58.69        88.52 o                         
   7   2   6        117.54         71.70        92.19 o                         
   7   2   7        144.62        137.84       104.68 o                         
  -7  -2  -8        210.22        246.72        73.88 o                         
  -7  -2  -9         31.34         44.49        78.73 o                         
  -7  -2 -10         33.55         13.68        91.78 o                         
  -7  -2 -11        203.57        198.09       104.38 o                         
   7  -3 -12         62.99         72.90       105.05 o                         
   7  -3 -11        287.11        324.14       114.28 o                         
   7  -3 -10         16.88         69.31        91.47 o                         
   7  -3  -9        301.56        358.22       106.25 o                         
   7  -3  -8         31.46         15.54        74.62 o                         
   7  -3  -7        132.45         99.75        81.46 o                         
   7  -3  -6         59.69         72.48        52.50 o                         
   7   3  -5       1438.59       1363.20       147.72 o                         
   7   3  -4         34.28         73.93        85.01 o                         
   7   3  -3          2.61          2.29        76.19 o                         
   7   3  -2         33.44         28.86        78.38 o                         
   7   3  -1        689.14        778.93       130.72 o                         
   7   3   0         33.29         38.59        87.54 o                         
   7   3   1          2.61         -2.23        81.89 o                         
   7   3   2         33.87         37.30        88.50 o                         
   7   3   3       1428.40       1350.51       172.12 o                         
   7   3   4         59.99         -2.60        97.35 o                         
   7   3   5        133.44        152.23       108.52 o                         
   7   3   7        302.73        423.79       148.38 o                         
  -7  -3  -9        281.67        287.82       103.22 o                         
  -7  -3 -10         64.39         36.44        42.98 o                         
  -7  -3 -11        174.66        155.85       110.38 o                         
   7  -4 -11        261.17        139.92       106.74 o                         
   7  -4 -10        369.49        311.43       111.36 o                         
   7  -4  -9         14.46          9.79        85.00 o                         
   7  -4  -8          9.75         16.49        81.59 o                         
   7  -4  -7        453.81        452.53        73.18 o                         
   7   4  -6        442.33        476.20       101.55 o                         
   7   4  -5         28.79         53.01        78.60 o                         
   7   4  -4         59.47          7.30        81.45 o                         
   7   4  -3        509.78        672.60       120.81 o                         
   7   4  -2       1047.87       1157.19       146.72 o                         
   7   4  -1         33.10        140.59        87.35 o                         
   7   4   0       1040.86       1168.96       159.66 o                         
   7   4   1        514.18        667.49       135.99 o                         
   7   4   2         60.24         34.17       101.26 o                         
   7   4   3         28.24         38.09       103.58 o                         
   7   4   4        434.69        756.27       158.53 o                         
   7   4   5        455.93        524.96       148.04 o                         
   7   4   6          9.74         -7.36       102.01 o                         
  -7  -4  -7         14.53         59.41        77.99 o                         
  -7  -4  -8        366.23        352.86       104.32 o                         
  -7  -4  -9        261.01        190.82        99.06 o                         
  -7  -4 -10        115.58         93.18       106.99 o                         
   7  -5 -10         52.27         30.23       112.50 o                         
   7  -5  -9         57.47         73.57        97.30 o                         
   7  -5  -8        386.72        426.90       110.64 o                         
   7   5  -6         48.34         45.81        79.54 o                         
   7   5  -5          5.89          5.43        33.80 o                         
   7   5  -4        150.29        217.79        92.31 o                         
   7   5  -3        139.73        105.28        90.24 o                         
   7   5  -2        302.96        354.40       113.95 o                         
   7   5  -1         65.70        126.49       104.00 o                         
   7   5   0        299.40        367.35       128.56 o                         
   7   5   1        140.69        160.30       115.83 o                         
   7   5   2        150.40        188.54       113.80 o                         
   7   5   3          5.86         27.15       100.14 o                         
   7   5   4         47.34        100.47       101.64 o                         
   7   5   5         59.04         89.22       103.64 o                         
  -7  -5  -7         58.76         70.71        87.30 o                         
  -7  -5  -8         52.04        110.73        97.26 o                         
  -7  -5  -9        266.39        325.60       113.40 o                         
   7  -6  -9        264.14        200.69       119.04 o                         
   7   6  -5         47.35          3.37        36.03 o                         
   7   6  -4         99.55        119.67        86.74 o                         
   7   6  -3        452.57        754.38       139.19 o                         
   7   6  -2        112.60         58.15       110.76 o                         
   7   6  -1          3.86          4.79       106.18 o                         
   7   6   0        112.92         92.36       102.99 o                         
   7   6   1        455.11        756.41       140.33 o                         
   7   6   2         98.92         72.99        99.71 o                         
   7   6   3         48.39        -13.31        99.10 o                         
   7   7  -3        100.58        183.58       112.96 o                         
   7   7  -2        353.34        252.42       125.27 o                         
   7   7  -1        557.32        474.32       130.61 o                         
   7   7   0        357.92        419.06       125.56 o                         
  -8   0   4        223.47        154.82       113.69 o                         
  -8   0   2        218.19        192.02       107.71 o                         
  -8   0   0        221.99        223.58       107.64 o                         
   8   0   2        218.98        248.91        76.95 o                         
  -8  -1   5         29.06         -0.55        78.54 o                         
  -8  -1   4         22.91         45.12        75.92 o                         
  -8  -1   3        407.41        438.08        91.28 o                         
  -8   1   2        137.65        111.60        72.71 o                         
  -8   1   1          0.35         -8.61        99.05 o                         
   8   1   0        137.27        109.96        58.31 o                         
  -8   1  -1        410.50        541.44        73.19 o                         
  -8  -1  -2         23.27         11.01        55.16 o                         
  -8  -1  -3         29.69         63.11        91.39 o                         
  -8  -2   5        301.69        382.61        93.05 o                         
  -8   2   4         25.04         22.75        72.58 o                         
  -8  -2   3         29.54          8.43        35.47 o                         
  -8  -2   2        110.66        110.71        56.71 o                         
  -8  -2   1        220.19        315.34        80.56 o                         
  -8  -2   0        111.34         55.39        38.26 o                         
  -8  -2  -1         29.42         26.74        66.96 o                         
  -8  -2  -2         24.99         -2.47        68.33 o                         
   8   3  -4        269.08        319.46       117.98 o                         
   8   3  -3         22.14         34.72        92.81 o                         
   8   3  -2        291.33        267.15       110.23 o                         
   8   3  -1         80.27        149.44       105.35 o                         
   8   3   0        288.01        377.10       120.96 o                         
   8   3   1         21.82         39.61       103.73 o                         
   8   4  -5        310.10        322.36       109.28 o                         
   8   4  -4        128.27         97.45        97.14 o                         
   8   4  -3        174.88        149.50        94.63 o                         
   8   4  -2         95.07        120.36        99.33 o                         
   8   4  -1        440.19        624.61       138.15 o                         
   8   5  -4         11.90        -15.03       107.29 o                         
   8   5  -3         63.48        155.05       107.67 o                         
   1   0  -1       9612.12       9463.04        70.97 o                         
   1   0   1       7975.56       8258.98        60.58 o                         
  -1  -1   4         81.48         75.71        14.53 o                         
  -1  -1   3       1030.66        945.13        26.31 o                         
  -1  -1   2         10.88         15.92         6.24 o                         
  -1  -1   1       1737.00       1743.81        24.27 o                         
   1  -1   0       7255.65       7104.94        39.62 o                         
  -1  -1  -1        296.59        294.71         7.18 o                         
   1   1   2          0.76          3.10         3.55 o                         
  -1   1  -3        644.22        571.90        14.36 o                         
   1  -2  -4          6.74          4.54        17.62 o                         
   1  -2  -3        296.39        269.93        19.26 o                         
   1  -2  -2        726.85        599.45        24.06 o                         
   1  -2  -1          8.37         20.57         8.19 o                         
   1  -2   0        257.04        307.79        11.54 o                         
  -1  -2  -1        450.99        450.77        13.20 o                         
  -1  -2  -2       3081.93       3293.02        34.00 o                         
  -1  -2  -3       1126.15       1332.92        26.47 o                         
   1   2   4         27.06          6.92         9.68 o                         
   1  -3  -3       2851.83       3095.14        87.14 o                         
  -1   3   2        862.45        919.71        33.96 o                         
   1  -3  -1       3113.27       3079.24        40.85 o                         
   1  -3   0        631.78        747.17        20.82 o                         
  -1  -3  -1        425.06        431.48        16.59 o                         
  -1  -3  -2        493.24        551.70        18.66 o                         
  -1  -3  -3        165.47        126.73        15.32 o                         
  -1  -3  -4        231.59        239.48        28.60 o                         
  -1  -3  -5        403.24        511.86        38.88 o                         
   1  -4  -1       4115.74       4716.00        81.23 o                         
  -1   4   0        508.62        572.33        47.45 o                         
   1  -4   1        880.28        948.17        32.54 o                         
   1  -4   2       3713.87       4193.84        54.32 o                         
  -1  -4  -3        167.16        163.85        28.82 o                         
  -1   5  -2        510.61        581.50        55.54 o                         
  -2   0  18        605.99        585.76        84.39 o                         
   2   0 -16        808.68        856.86        28.17 o                         
   2   0 -14        170.38        168.44        17.65 o                         
   2   0 -12        825.85        843.35        22.48 o                         
   2   0 -10       2739.86       2774.27        32.42 o                         
   2   0  -8        566.32        495.35        19.90 o                         
   2   0  -6       1075.10       1147.66        22.37 o                         
  -2   0   4        245.29        220.76        12.50 o                         
  -2   0   2        107.35        129.46         8.67 o                         
   2   0   0       1352.45       1084.95        15.64 o                         
   2   0   2         28.00         18.62         7.09 o                         
   2   0   4       4912.03       4436.74        30.34 o                         
   2   0   6       2834.57       3177.37        30.59 o                         
   2   0   8       5203.40       4634.56        76.94 o                         
  -2   0 -10        534.42        559.02        28.82 o                         
   2   0  12        266.79        258.49        27.21 o                         
  -2   0 -14       1139.87       1402.20        45.81 o                         
   2   0  16         93.40         89.17        31.24 o                         
   2   0  18       1092.10       1246.74        39.85 o                         
  -2   1  18          3.60         36.83        64.12 o                         
  -2   1  12       2635.27       3042.41       105.51 o                         
  -2   1  11        399.05        468.13        45.04 o                         
  -2   1  10        856.12       1019.90        55.06 o                         
  -2   1   9       2844.38       2981.99        84.10 o                         
  -2   1   8         13.03         14.25        17.30 o                         
  -2   1   7        921.67        992.04        43.31 o                         
  -2  -1   4       1139.48       1102.65        37.16 o                         
  -2  -1   3       5177.16       5540.98        76.55 o                         
  -2  -1   2       2367.18       2229.53        28.70 o                         
  -2  -1   1      18692.60      19435.08        74.74 o                         
  -2  -1   0      15669.72      16513.16        63.18 o                         
  -2  -1  -1        176.01        134.26         8.35 o                         
  -2  -1  -2         58.78         92.02         7.27 o                         
  -2  -1  -3         93.58        106.96         7.11 o                         
  -2  -1  -4       1293.73       1319.64        21.31 o                         
  -2  -1  -5        471.12        398.42        29.11 o                         
  -2  -1  -6        730.41        647.67        50.42 o                         
  -2  -1  -7        120.66         73.73        28.97 o                         
  -2  -1  -8        691.80        673.89        55.24 o                         
  -2  -1  -9        316.51        234.24        42.23 o                         
  -2  -1 -12         80.05        134.81        19.90 o                         
  -2   1 -14        182.84        154.27        46.50 o                         
  -2   1 -15        945.44        815.52        74.03 o                         
  -2   1 -16        231.77        209.75        52.54 o                         
  -2   2  18         10.25         22.66        52.68 o                         
  -2   2  17        174.55        216.87        45.34 o                         
  -2   2  13          1.25          7.57        34.63 o                         
  -2   2  12        780.37        873.32        64.93 o                         
  -2   2  11       2722.33       2850.20       102.37 o                         
  -2   2  10        365.48        373.17        17.72 o                         
  -2   2   9        519.18        588.90        45.72 o                         
   2   2  -6        915.10        985.99        24.84 o                         
   2   2  -5       1728.28       1783.69        32.34 o                         
  -2  -2   4        849.53        824.78        28.27 o                         
  -2  -2   3       3938.81       3804.57        54.40 o                         
  -2  -2   2        102.77         92.98        12.38 o                         
  -2  -2   1       1806.78       1818.24        34.40 o                         
   2  -2   0         45.77         34.85         8.29 o                         
   2  -2   1        373.43        387.04        14.56 o                         
   2  -2   2       1885.28       2139.28        23.65 o                         
  -2   2  -3        197.62        188.83         9.45 o                         
   2   2   4         17.22         11.23         7.42 o                         
   2  -2   5        240.79        230.56        13.97 o                         
  -2  -2  -7        990.24        818.36        59.20 o                         
  -2   3  19         16.61          6.89        73.47 o                         
  -2   3  16        397.19        489.49        53.78 o                         
  -2   3  12        537.73        561.25        32.84 o                         
  -2   3  11          2.35         22.74        34.01 o                         
  -2  -3   8       1194.09       1331.60        64.08 o                         
   2   3  -7         11.44          7.00        12.24 o                         
  -2  -3   6       2033.44       2711.76        95.28 o                         
  -2  -3   5        263.20        292.29        25.56 o                         
  -2  -3   4         12.02         11.28        13.27 o                         
  -2  -3   3         91.66         84.44        14.79 o                         
  -2  -3   2       1435.33       1340.43        29.86 o                         
   2  -3  -1        537.06        549.08        22.42 o                         
  -2  -3   0         84.52         94.33        12.89 o                         
   2  -3   1       2304.37       2543.57        35.49 o                         
  -2  -3  -2       1359.86       1271.35        25.89 o                         
  -2  -3  -3        407.14        530.23        18.49 o                         
  -2  -3  -4        830.66        826.01        25.56 o                         
  -2  -3  -5         48.23         44.70        12.67 o                         
   2  -3   6       2434.81       2486.42        47.71 o                         
  -2   4  15        370.63        406.01        50.02 o                         
  -2   4  12         10.23         33.19        40.34 o                         
  -2  -4   9         20.25         24.01        16.85 o                         
   2   4  -8        562.97        581.17        32.02 o                         
  -2  -4   7        892.17        948.23        61.44 o                         
  -2  -4   6         42.25         26.86        24.30 o                         
  -2  -4   5       1936.07       1999.89        80.23 o                         
  -2   4   4       1772.25       1641.04        79.06 o                         
  -2   4   3       2745.55       2812.00        67.59 o                         
  -2   4   2         72.78        113.09        21.88 o                         
  -2   4   1       2775.24       2975.42        65.48 o                         
   2  -4   0       1557.71       1604.16        34.62 o                         
  -2  -4  -1       2702.57       3053.16        46.06 o                         
  -2  -4  -2        440.86        506.81        21.53 o                         
  -2  -4  -3       1123.20       1036.76        32.14 o                         
  -2  -4  -4        395.08        371.53        25.66 o                         
  -2  -4  -5        265.37        271.66        24.15 o                         
  -2  -4  -6        807.92        787.30        36.69 o                         
   2  -4   7       1262.03       1458.23        44.79 o                         
   2   4  18        128.71        131.93        84.61 o                         
  -2   5  13        397.72        468.19        70.30 o                         
  -2   5   6          1.50         13.51        34.34 o                         
  -2   5   4         87.58         63.34        35.34 o                         
  -2   5   3         42.56         73.25        35.22 o                         
  -2   5   2         14.87          7.48        33.57 o                         
  -2   5   1       1052.28        995.15        68.55 o                         
  -2   5   0         56.11         48.95        21.29 o                         
  -2   5  -1       3466.50       3780.13        82.51 o                         
  -2  -5  -2        486.38        527.00        28.68 o                         
   2   5   3       1209.78       1379.95        52.95 o                         
   2  -5   8         39.87         28.08        14.34 o                         
  -2   6   3        111.61        133.61        42.46 o                         
  -2   6   2        183.18        160.43        45.31 o                         
  -2   6   1        862.68        917.04        74.39 o                         
  -2   6   0       2772.96       3042.46       123.47 o                         
   2   6   1          9.61         -2.48        35.13 o                         
   2   6   2        525.79        619.20        43.68 o                         
   2   6   3        294.58        335.80        35.50 o                         
  -2   7   0          2.34         -7.74        30.17 o                         
  -2   7  -2       1146.64       1190.06        92.72 o                         
  -2   7  -3         48.33         49.62        47.23 o                         
   2   7  15        154.28        105.48        80.70 o                         
  -2   8  16          0.30         -1.71        79.10 o                         
  -2   8  12         17.76         19.99        71.98 o                         
  -2   8   4         65.66         95.34        55.50 o                         
  -2   8   2         42.73         65.89        53.56 o                         
  -3   0  17        293.73        316.40        26.99 o                         
   3   0 -15         55.47         22.18        20.23 o                         
   3   0 -13        523.36        487.41        19.54 o                         
   3   0 -11         35.49         33.44        10.12 o                         
   3   0  -9        831.15        680.41        16.11 o                         
   3   0  -7         19.85         19.27         5.63 o                         
   3   0  -5        710.53        627.97        17.98 o                         
  -3   0   1       2131.50       1986.18        17.08 o                         
  -3   0  -1       1742.76       1494.74        14.71 o                         
   3   0   3         27.18         11.74         8.82 o                         
   3   0   5      11253.57      13450.71        43.12 o                         
   3   0   7        145.75        106.96        11.70 o                         
  -3   0  -9        456.92        429.75        15.37 o                         
   3   0  11         23.21         24.29        18.90 o                         
  -3   0 -13         21.03        -12.68        29.92 o                         
  -3   0 -15        541.77        609.22        22.70 o                         
   3   0  17         11.19         48.87        42.22 o                         
  -3  -2  -1        141.19        175.09        16.52 o                         
  -3  -2  -2        471.10        410.80        18.18 o                         
  -4   0  18        706.54        801.10        50.88 o                         
  -4   0  16        612.37        596.99        32.64 o                         
  -4   0  14       1023.48        949.74        33.74 o                         
  -4   0  12       3275.77       2842.48        49.69 o                         
  -4   0  10         17.26         12.53        14.65 o                         
  -4   0   8        221.66        196.28        16.40 o                         
  -4   0   6          7.12          3.06         9.00 o                         
  -4   0   4       1399.53       1237.95        15.65 o                         
   4   0  -2        473.56        461.29        11.80 o                         
   4   0   2        171.68        153.19        21.71 o                         
   4   0   4        384.10        312.29        26.31 o                         
   4   0  12         13.55         15.21        20.63 o                         
   4   0  16         11.18         46.21        26.82 o                         
   5   0 -17        711.49        423.85        53.92 o                         
   5   0 -15          0.12         13.46        29.15 o                         
  -5   0  13       1992.52       1905.13        47.05 o                         
  -5   0  11        209.61        141.31        23.55 o                         
  -5   0   9        400.15        445.72        25.38 o                         
  -5   0   7        185.97        177.99        16.37 o                         
  -5   0   5       1226.03       1053.23        16.78 o                         
  -5   0   3        731.63        684.58        15.17 o                         
  -5   0   1         62.29         55.48         8.70 o                         
  -5   0  -1        673.12        671.77        28.39 o                         
  -5   0  -3         63.94         82.02        29.30 o                         
  -5   0  -5        762.12        679.65        44.93 o                         
  -5   0  -7        251.11        191.52        35.98 o                         
   5   0   9        739.22        769.11        35.87 o                         
   5   0  11        703.23        740.52        40.03 o                         
  -5   0 -13        433.57        514.77        50.94 o                         
  -5   0 -15        645.69        418.57        55.90 o                         
  -5  -1   1        359.56        349.94        27.18 o                         
  -5   1   0         21.51         32.85        18.52 o                         
  -5   1  -1         78.80         66.53        17.72 o                         
  -5  -2   0        926.76        998.43        16.98 o                         
  -5   2  -1        303.71        288.87        33.97 o                         
  -5  -3   0         62.32         67.80        19.21 o                         
   5  -4 -16          1.16        -11.50        81.30 o                         
   5   5  -3         18.64         26.83        28.31 o                         
  -6   0   8        274.67        396.84        56.39 o                         
  -6   0   2        345.33        413.49        37.13 o                         
  -6  -1   3         23.32         39.70        27.07 o                         
  -6  -1   2        177.47        184.87        21.61 o                         
  -6   1   1         73.73         58.31        23.78 o                         
   6   1  13        298.04        286.62        92.56 o                         
  -6   2   0        204.59        203.98        33.99 o                         
   6   5  11        313.87        304.12       102.38 o                         
   6   6  10        427.64        537.39       110.13 o                         
   6  -9   1          8.06        -66.76        80.30 o                         
                                                                                
